# Supplementary material for: Rapid Genomic and Genetic Changes in the First Generation of Autotetraploid Lineages Derived from Distant Hybridization of Carassius auratus Red Var. (♀) × Megalobrama amblycephala (♂)
Source: Mar Biotechnol (NY). 2018 Nov 13;21(2):139–49. doi: 10.1007/s10126-018-9859-8 (PMC6441405; doi:10.1007/s10126-018-9859-8)
Supplement: Supplementary file 5 — (XLSX 532 kb) [file 10126_2018_9859_MOESM5_ESM.xlsx]

## Sheet: Sheet1
Dataset S1: Differentially expressed genes in 4nRR and RCC
I) Comparisons of 4nRR vs RCC
II) Comparisons of4nRR vs RCC down-regulated
III) Comparisons of 4nRR vs RCC not obvious changed in expression
I) Analysis of ovary ( each individual three biological replicates )
gene_id	description	log2FoldChange	pval
c75415_g1	Hemagglutinin/amebocyte aggregation factor OS=Limulus polyphemus PE=1 SV=1	-10.546	2.5701e-153
c120115_g1	Annexin A3 OS=Bos taurus GN=ANXA3 PE=2 SV=3	-12.93	3.8326e-153
c28938_g1	Galactose-specific lectin nattectin OS=Thalassophryne nattereri PE=1 SV=1	-10.444	4.6098e-150
c85866_g1	Interferon-induced GTP-binding protein Mx3 OS=Oncorhynchus mykiss GN=mx3 PE=2 SV=1	-10.852	2.2331e-147
c81291_g1	Cornifelin homolog B OS=Xenopus laevis GN=cnfn-b PE=3 SV=1	-11.071	1.2528e-145
c97850_g1	Protein phosphatase 1 regulatory subunit 3C-B OS=Danio rerio GN=ppp1r3cb PE=2 SV=1	-10.062	6.8344e-137
c92693_g1	Trypsin inhibitor ClTI-1 OS=Gallus gallus PE=1 SV=1	-9.3363	1.3344e-132
c143408_g1	Arachidonate 5-lipoxygenase OS=Homo sapiens GN=ALOX5 PE=1 SV=2	-8.3952	6.786e-132
c80103_g1	Apolipoprotein L6 OS=Homo sapiens GN=APOL6 PE=2 SV=1	-7.9041	4.6078e-128
c88726_g3	Serine/threonine-protein kinase Nek1 OS=Mus musculus GN=Nek1 PE=1 SV=2	-7.1934	4.0982e-127
c143279_g1	N-acetyllactosaminide beta-1,3-N-acetylglucosaminyltransferase 2 OS=Mus musculus GN=B3GNT2 PE=1 SV=3	-11.153	4.5106e-127
c43393_g1	Anosmin-1 OS=Homo sapiens GN=KAL1 PE=1 SV=3	-9.563	1.6373e-122
c9096_g1	Nesprin-1 OS=Homo sapiens GN=SYNE1 PE=1 SV=4	-11.69	5.4779e-119
c40164_g1	Zona pellucida sperm-binding protein 3 OS=Sus scrofa GN=ZP3 PE=1 SV=1	-11.652	6.9092e-118
c86924_g1	Interleukin-1 beta OS=Oncorhynchus mykiss GN=il1b PE=2 SV=1	-9.516	9.5276e-115
c14358_g1	Protein phosphatase 1 regulatory subunit 27 OS=Homo sapiens GN=PPP1R27 PE=1 SV=1	-6.6449	5.0779e-113
c82235_g1	Ras-like protein family member 11B OS=Danio rerio GN=rasl11b PE=2 SV=1	-7.4377	2.0489e-111
c87607_g1	Metalloproteinase inhibitor 3 OS=Scyliorhinus torazame GN=TIMP3 PE=2 SV=1	-10.906	1.452e-110
c87667_g2	Tripartite motif-containing protein 35 OS=Homo sapiens GN=TRIM35 PE=1 SV=2	-10.393	1.506e-110
c68255_g1	Zona pellucida sperm-binding protein 3 OS=Mesocricetus auratus GN=ZP3 PE=2 SV=2	-10.315	2.9089e-105
c93066_g3	MICOS complex subunit Mic19 OS=Mus musculus GN=Chchd3 PE=1 SV=1	-9.8944	1.1662e-104
c120238_g1	Claudin-4 OS=Chlorocebus aethiops GN=CLDN4 PE=2 SV=1	-7.2917	2.3633e-101
c100244_g1	Copine-4 OS=Homo sapiens GN=CPNE4 PE=2 SV=1	-9.713	4.6085e-101
c7305_g1	Atrial natriuretic peptide receptor 1 OS=Rattus norvegicus GN=Npr1 PE=1 SV=1	-9.446	1.0082e-100
c86917_g2	Telomeric repeat-binding factor 2-interacting protein 1 OS=Danio rerio GN=terf2ip PE=2 SV=2	-8.7574	1.316e-100
c81749_g2	Histamine N-methyltransferase OS=Danio rerio GN=hnmt PE=2 SV=1	-8.08	3.828e-99
c87095_g1	Peptidyl-prolyl cis-trans isomerase FKBP10 OS=Mus musculus GN=Fkbp10 PE=1 SV=2	-7.55	8.2374e-99
c92714_g2	Probable G-protein coupled receptor 160 OS=Homo sapiens GN=GPR160 PE=2 SV=1	-7.755	1.5462e-98
c131746_g1	REM2- and Rab-like small GTPase 1 OS=Danio rerio GN=rsg1 PE=2 SV=1	-7.4064	5.171e-98
c15641_g1	Tetratricopeptide repeat protein 30A OS=Danio rerio GN=ttc30a PE=2 SV=2	-5.5482	7.876e-96
c85888_g2	Tribbles homolog 2 OS=Homo sapiens GN=TRIB2 PE=2 SV=1	-8.7289	8.0283e-95
c83804_g1	Excitatory amino acid transporter 1 OS=Rattus norvegicus GN=Slc1a3 PE=1 SV=2	-7.7278	2.4101e-94
c76874_g1	Galactose-specific lectin nattectin OS=Thalassophryne nattereri PE=1 SV=1	-9.7154	3.4581e-94
c120841_g1	Myelin and lymphocyte protein OS=Homo sapiens GN=MAL PE=1 SV=1	-9.3468	4.1617e-94
c86962_g1	P2X purinoceptor 4 OS=Homo sapiens GN=P2RX4 PE=1 SV=2	-8.5497	2.0982e-88
c108161_g1	Protein S100-A1 OS=Bos taurus GN=S100A1 PE=1 SV=2	-7.9959	2.3619e-88
c80165_g1	Prominin-1-A OS=Danio rerio GN=prom1a PE=2 SV=2	-10.411	4.7092e-88
c79740_g6	Ovostatin homolog OS=Mus musculus GN=Ovos PE=2 SV=2	-11.865	1.6436e-87
c154966_g1	CD151 antigen OS=Homo sapiens GN=CD151 PE=1 SV=3	-7.6334	1.5263e-85
c85949_g1	Allograft inflammatory factor 1-like OS=Mus musculus GN=Aif1l PE=2 SV=1	-5.9414	5.3275e-83
c83978_g1	Kinesin-like protein KIF1A OS=Mus musculus GN=Kif1a PE=1 SV=2	-7.5241	5.4518e-83
c52609_g1	Immunoglobulin-like domain-containing receptor 2 OS=Mus musculus GN=Ildr2 PE=2 SV=2	-7.0149	1.9263e-81
c85175_g3	Voltage-dependent calcium channel gamma-6 subunit OS=Rattus norvegicus GN=Cacng6 PE=2 SV=1	-7.2702	4.0218e-81
c155540_g1	Ectonucleoside triphosphate diphosphohydrolase 2 OS=Rattus norvegicus GN=Entpd2 PE=1 SV=1	-10.884	1.1465e-80
c63496_g1	C-type lectin domain family 4 member E OS=Homo sapiens GN=CLEC4E PE=1 SV=1	-9.5283	1.1791e-80
c108555_g1	Lysozyme g OS=Cyprinus carpio PE=2 SV=1	-9.8911	2.1726e-80
c154707_g1	Phospholipid scramblase 1 OS=Homo sapiens GN=PLSCR1 PE=1 SV=1	-10.093	1.8782e-78
c89034_g2	Netrin-1 OS=Sus scrofa GN=NTN1 PE=2 SV=1	-6.6914	4.6341e-78
c30125_g1	Thioredoxin OS=Gallus gallus GN=TXN PE=3 SV=2	-10.453	1.1401e-77
c155871_g1	Mitogen-activated protein kinase kinase kinase MLT OS=Homo sapiens GN=ZAK PE=1 SV=3	-7.8024	6.5176e-77
c82097_g1	DNA-directed RNA polymerase I subunit RPA43 OS=Danio rerio GN=twistnb PE=2 SV=2	-9.3054	4.9105e-76
c74147_g1	Uncharacterized protein C3orf67 homolog OS=Mus musculus PE=2 SV=2	-7.4404	7.2499e-76
c82589_g1	Protein shisa-9 OS=Xenopus tropicalis GN=shisa9 PE=2 SV=2	-6.0191	2.1213e-75
c84785_g1	Prostaglandin G/H synthase 2 OS=Gallus gallus GN=PTGS2 PE=2 SV=1	-4.7224	7.7473e-75
c120859_g1	Breast cancer anti-estrogen resistance protein 3 OS=Bos taurus GN=BCAR3 PE=2 SV=2	-8.3557	1.0558e-74
c108749_g1	Kinetochore protein Nuf2 OS=Danio rerio GN=nuf2 PE=2 SV=1	-9.3395	8.7712e-73
c88572_g1	Extracellular superoxide dismutase [Cu-Zn] OS=Rattus norvegicus GN=Sod3 PE=1 SV=2	-10.52	1.6096e-72
c87352_g1	39S ribosomal protein L2, mitochondrial OS=Rattus norvegicus GN=Mrpl2 PE=2 SV=1	-11.357	1.9043e-72
c62960_g1	GTPase IMAP family member 8 OS=Homo sapiens GN=GIMAP8 PE=2 SV=2	-6.5564	3.0449e-72
c79366_g1	Tyrosine-protein kinase BTK OS=Mus musculus GN=Btk PE=1 SV=4	-7.6557	4.8987e-72
c145050_g1	Pituitary tumor-transforming gene 1 protein-interacting protein OS=Pongo abelii GN=PTTG1IP PE=2 SV=2	-7.1745	6.2899e-72
c7315_g1	7-dehydrocholesterol reductase OS=Danio rerio GN=dhcr7 PE=2 SV=1	-6.8543	7.0674e-72
c88914_g2	Catechol O-methyltransferase OS=Rattus norvegicus GN=Comt PE=1 SV=2	-9.1466	1.5372e-71
c56904_g1	5'-AMP-activated protein kinase subunit beta-1 OS=Mus musculus GN=Prkab1 PE=1 SV=2	-4.4573	7.4808e-71
c85700_g1	Girdin OS=Homo sapiens GN=CCDC88A PE=1 SV=2	-5.9268	1.2489e-70
c109079_g1	Mitochondrial dicarboxylate carrier OS=Mus musculus GN=Slc25a10 PE=1 SV=2	-9.2596	1.9915e-70
c85113_g4	Transposon TX1 uncharacterized 149 kDa protein OS=Xenopus laevis PE=3 SV=1	-6.9852	1.0512e-69
c120111_g1	C-C motif chemokine 20 OS=Mus musculus GN=Ccl20 PE=1 SV=1	-9.0084	1.3155e-69
c58312_g1	Probable G-protein coupled receptor 34 OS=Mus musculus GN=Gpr34 PE=2 SV=1	-9.7654	2.7241e-69
c67559_g1	Hyaluronidase PH-20 OS=Macaca fascicularis GN=SPAM1 PE=2 SV=1	-9.0989	2.4145e-68
c90524_g2	Tax1-binding protein 1 homolog A OS=Danio rerio GN=tax1bp1a PE=2 SV=2	-5.6188	9.5791e-68
c82564_g1	CD99 antigen-like protein 2 OS=Bos taurus GN=CD99L2 PE=2 SV=1	-9.6914	1.5397e-67
c69966_g2	Dynein intermediate chain 1, axonemal OS=Bos taurus GN=DNAI1 PE=2 SV=1	-10.09	2.8933e-67
c15776_g1	Retinol dehydrogenase 7 OS=Rattus norvegicus GN=Rdh7 PE=2 SV=1	-8.0243	3.0536e-67
c69659_g2	Zinc finger protein 211 OS=Homo sapiens GN=ZNF211 PE=2 SV=2	-6.2147	1.0458e-65
c87213_g2	Peptidase inhibitor 15 OS=Homo sapiens GN=PI15 PE=1 SV=1	-7.0176	1.3122e-65
c71864_g1	DENN domain-containing protein 2A OS=Homo sapiens GN=DENND2A PE=2 SV=4	-10.531	2.4178e-65
c62108_g2	Retrotransposon-derived protein PEG10 OS=Homo sapiens GN=PEG10 PE=1 SV=2	-9.4747	3.0934e-65
c109472_g1	Voltage-dependent calcium channel subunit alpha-2/delta-1 OS=Rattus norvegicus GN=Cacna2d1 PE=1 SV=1	-5.8062	4.1021e-64
c31457_g1	Transmembrane protein 88 OS=Mus musculus GN=Tmem88 PE=1 SV=1	-11.212	5.3695e-64
c143120_g1	Vitronectin OS=Mus musculus GN=Vtn PE=1 SV=2	-9.8131	7.5891e-64
c79010_g2	tRNA-splicing endonuclease subunit Sen15 OS=Mus musculus GN=Tsen15 PE=2 SV=1	-9.9363	1.6526e-63
c89248_g1	von Willebrand factor A domain-containing protein 1 OS=Bos taurus PE=2 SV=1	-5.6769	3.6924e-62
c94687_g1	Retrovirus-related Pol polyprotein from transposon 412 OS=Drosophila melanogaster GN=POL PE=3 SV=1	-4.2963	3.5009e-61
c77196_g1	von Willebrand factor A domain-containing protein 7 OS=Mus musculus GN=Vwa7 PE=2 SV=1	-5.7982	4.5992e-61
c77309_g1	Lens fiber major intrinsic protein OS=Lithobates pipiens PE=1 SV=1	-8.3065	1.2361e-60
c86925_g1	GTP-binding protein GEM OS=Mus musculus GN=Gem PE=1 SV=2	-4.4884	1.9534e-60
c76197_g1	Chemokine-like receptor 1 OS=Bos taurus GN=CMLKR1 PE=2 SV=1	-8.7986	3.4516e-60
c86319_g1	Cathepsin L1 OS=Sus scrofa GN=CTSL PE=2 SV=1	-3.8869	4.5235e-60
c78125_g2	Cystatin-B OS=Macaca fuscata fuscata GN=CSTB PE=3 SV=1	-7.5051	2.5518e-59
c80382_g1	Tumor necrosis factor receptor superfamily member 14 OS=Homo sapiens GN=TNFRSF14 PE=1 SV=3	-9.3723	5.8201e-59
c68616_g1	Beta-crystallin A2 OS=Gallus gallus GN=CRYBA2 PE=2 SV=1	-8.5928	2.3886e-58
c83503_g1	Lactoperoxidase OS=Mesocricetus auratus GN=LPO PE=1 SV=1	-6.3857	3.5236e-58
c94185_g1	Ryanodine receptor 2 OS=Rattus norvegicus GN=Ryr2 PE=1 SV=2	-4.4648	4.987e-58
c155497_g1	Urokinase-type plasminogen activator OS=Gallus gallus GN=PLAU PE=2 SV=1	-9.5243	9.42e-58
c87687_g1	Lysophosphatidylcholine acyltransferase 2 OS=Danio rerio GN=lpcat2 PE=2 SV=1	-4.4249	1.8864e-57
c65345_g1	Thromboxane A2 receptor OS=Bos taurus GN=TBXA2R PE=2 SV=2	-8.0062	2.7526e-57
c87226_g1	Transmembrane protein 183A OS=Homo sapiens GN=TMEM183A PE=1 SV=2	-4.7339	4.3253e-57
c69570_g1	E3 ubiquitin-protein ligase PDZRN3 OS=Homo sapiens GN=PDZRN3 PE=1 SV=2	-8.0546	5.6167e-57
c82528_g1	Drebrin-like protein OS=Homo sapiens GN=DBNL PE=1 SV=1	-6.1902	4.9443e-56
c77638_g1	Multidrug resistance protein 1 OS=Homo sapiens GN=ABCB1 PE=1 SV=3	-5.5108	5.5781e-56
c84304_g1	Glycerol-3-phosphate dehydrogenase [NAD(+)], cytoplasmic OS=Takifugu rubripes GN=gpd1 PE=3 SV=1	-4.211	5.8445e-56
c74494_g2	Probable fructose-2,6-bisphosphatase TIGAR A OS=Danio rerio GN=tigara PE=2 SV=1	-9.2305	1.6106e-55
c93240_g1	Procollagen-lysine,2-oxoglutarate 5-dioxygenase 3 OS=Rattus norvegicus GN=Plod3 PE=2 SV=1	-4.0302	1.9302e-55
c80216_g2	5-hydroxytryptamine receptor 3E OS=Homo sapiens GN=HTR3E PE=1 SV=1	-7.6513	3.61e-55
c84476_g1	Doublesex- and mab-3-related transcription factor 1 OS=Danio rerio GN=dmrt1 PE=2 SV=1	-6.191	6.0385e-55
c57831_g1	Fibroblast growth factor-binding protein 1 OS=Bos taurus GN=FGFBP1 PE=1 SV=1	-6.9702	6.5104e-55
c88504_g1	6-phosphofructo-2-kinase/fructose-2,6-bisphosphatase OS=Lithobates catesbeiana PE=2 SV=1	-4.3302	7.354e-55
c88390_g3	Cystatin OS=Cyprinus carpio PE=1 SV=1	-10.899	1.5514e-54
c87390_g1	H-2 class I histocompatibility antigen, Q10 alpha chain OS=Mus musculus GN=H2-Q10 PE=1 SV=3	-3.8428	2.1141e-54
c87442_g1	UPF0488 protein C8orf33 homolog OS=Danio rerio GN=zgc:112185 PE=2 SV=1	-4.2203	3.3371e-54
c81533_g1	U11/U12 small nuclear ribonucleoprotein 25 kDa protein OS=Homo sapiens GN=SNRNP25 PE=1 SV=1	-6.2309	5.0961e-54
c86072_g1	Cytochrome P450 2J2 OS=Homo sapiens GN=CYP2J2 PE=1 SV=2	-6.3062	7.4573e-54
c97465_g1	Monocarboxylate transporter 4 OS=Gallus gallus GN=SLC16A3 PE=2 SV=1	-3.7243	1.1271e-53
c85927_g1	Huntingtin-interacting protein 1-related protein OS=Mus musculus GN=Hip1r PE=1 SV=2	-7.5053	1.3221e-53
c88346_g1	Core histone macro-H2A.2 OS=Homo sapiens GN=H2AFY2 PE=1 SV=3	-5.1315	2.5536e-53
c67658_g1	Peroxiredoxin-1 OS=Gallus gallus GN=PRDX1 PE=1 SV=1	-8.5159	2.6843e-53
c77048_g2	Probable E3 ubiquitin-protein ligase HECTD2 OS=Homo sapiens GN=HECTD2 PE=2 SV=2	-7.6097	3.1641e-53
c85322_g1	[Pyruvate dehydrogenase (acetyl-transferring)] kinase isozyme 2, mitochondrial OS=Mus musculus GN=Pdk2 PE=1 SV=2	-5.0646	3.5144e-53
c88312_g1	Transposable element Tcb1 transposase OS=Caenorhabditis briggsae PE=3 SV=1	-4.4305	1.0102e-52
c89974_g1	Negative regulator of reactive oxygen species OS=Danio rerio GN=nrros PE=2 SV=1	-7.8558	2.4468e-52
c69390_g1	UDP-glucuronosyltransferase 1-2 OS=Mus musculus GN=Ugt1a2 PE=2 SV=1	-6.0752	3.4967e-52
c80988_g1	Uncharacterized oxidoreductase C663.06c OS=Schizosaccharomyces pombe (strain 972 / ATCC 24843) GN=SPCC663.06c PE=3 SV=1	-4.4274	3.7936e-52
c94594_g2	Acetylcholinesterase OS=Danio rerio GN=ache PE=3 SV=1	-6.0929	4.3956e-52
c83306_g1	Beta-1,4 N-acetylgalactosaminyltransferase 1 OS=Homo sapiens GN=B4GALNT1 PE=1 SV=2	-6.6037	1.0565e-51
c87531_g4	Choline dehydrogenase, mitochondrial OS=Homo sapiens GN=CHDH PE=1 SV=2	-6.879	1.1191e-51
c81967_g2	Transmembrane protein 254 OS=Pongo abelii GN=TMEM254 PE=2 SV=1	-9.3133	1.9127e-51
c89752_g1	Hypoxanthine-guanine phosphoribosyltransferase OS=Gallus gallus GN=HPRT1 PE=2 SV=1	-3.7188	1.9648e-51
c86768_g1	Nidogen-1 OS=Homo sapiens GN=NID1 PE=1 SV=3	-4.7823	1.9964e-51
c81285_g1	CD9 antigen OS=Mus musculus GN=Cd9 PE=1 SV=2	-5.8716	2.7172e-51
c91384_g3	Retrovirus-related Pol polyprotein from transposon 17.6 OS=Drosophila melanogaster GN=pol PE=3 SV=1	-5.9258	2.8801e-51
c79277_g2	NADH dehydrogenase [ubiquinone] 1 alpha subcomplex subunit 13 OS=Pan troglodytes GN=NDUFA13 PE=2 SV=3	-10.592	4.3982e-51
c81369_g2	Phospholipase ABHD3 OS=Bos taurus GN=ABHD3 PE=2 SV=1	-5.2031	2.9177e-50
c108485_g1	Serine protease 27 OS=Mus musculus GN=Prss27 PE=2 SV=1	-7.7468	3.1365e-50
c63595_g1	Cadherin EGF LAG seven-pass G-type receptor 3 OS=Homo sapiens GN=CELSR3 PE=1 SV=2	-8.1905	3.1407e-50
c89568_g2	Sodium channel protein type 4 subunit alpha A OS=Danio rerio GN=scn4aa PE=2 SV=2	-5.4623	3.8708e-50
c83738_g1	Centriole, cilia and spindle-associated protein OS=Danio rerio GN=ccsap PE=2 SV=2	-4.5592	5.5486e-50
c69007_g1	Valacyclovir hydrolase OS=Mus musculus GN=Bphl PE=1 SV=1	-9.3935	8.5898e-50
c81869_g1	Anoctamin-7 OS=Homo sapiens GN=ANO7 PE=1 SV=2	-5.9517	1.5562e-49
c61606_g1	Phosphatidylinositol 3-kinase regulatory subunit gamma OS=Mus musculus GN=Pik3r3 PE=1 SV=1	-10.579	1.8531e-49
c89712_g1	T-lymphoma invasion and metastasis-inducing protein 1 OS=Mus musculus GN=Tiam1 PE=1 SV=1	-4.1213	2.6567e-49
c88449_g1	Plexin-B1 OS=Homo sapiens GN=PLXNB1 PE=1 SV=3	-3.7465	6.4848e-49
c87457_g1	Ras-related protein Rab-6B OS=Mus musculus GN=Rab6b PE=1 SV=1	-4.7092	1.0009e-48
c73420_g1	Paired box protein Pax-6 OS=Coturnix coturnix japonica GN=PAX6 PE=2 SV=1	-7.583	2.1853e-48
c76602_g1	FYN-binding protein OS=Homo sapiens GN=FYB PE=1 SV=2	-7.7008	3.2852e-48
c92902_g1	Alpha-enolase OS=Alligator mississippiensis PE=2 SV=3	-4.89	1.111e-47
c82645_g4	Microtubule-associated protein 9 OS=Mus musculus GN=Map9 PE=2 SV=2	-3.9377	1.3359e-47
c155722_g1	Palmitoleoyl-protein carboxylesterase notum1a OS=Danio rerio GN=notum1a PE=2 SV=1	-8.3609	1.3717e-47
c88076_g1	Protein-glutamine gamma-glutamyltransferase 2 OS=Gallus gallus GN=TGL2 PE=1 SV=3	-7.5334	2.8315e-47
c86022_g1	T-cell surface glycoprotein CD1a OS=Homo sapiens GN=CD1A PE=1 SV=4	-4.6026	3.2424e-47
c63861_g1	Layilin OS=Cricetulus griseus GN=LAYN PE=1 SV=1	-7.3231	9.2513e-47
c7212_g1	Magnesium transporter NIPA4 OS=Mus musculus GN=Nipal4 PE=1 SV=1	-8.3135	9.3326e-47
c73556_g1	Myelin and lymphocyte protein OS=Canis familiaris GN=MAL PE=2 SV=1	-7.9029	1.8136e-46
c53133_g1	Calcineurin B homologous protein 3 OS=Xenopus tropicalis GN=tesc PE=2 SV=1	-7.6061	2.4477e-46
c67684_g1	Protein unc-13 homolog D OS=Rattus norvegicus GN=Unc13d PE=2 SV=1	-4.0149	2.7819e-46
c89808_g1	Pseudouridine-metabolizing bifunctional protein C1861.05 OS=Schizosaccharomyces pombe (strain 972 / ATCC 24843) GN=SPBC1861.05 PE=3 SV=1	-4.6278	7.5451e-46
c76464_g1	Multidrug resistance-associated protein 1 OS=Gallus gallus GN=ABCC1 PE=2 SV=1	-4.5003	2.2292e-45
c89966_g2	Cytosolic phospholipase A2 gamma OS=Homo sapiens GN=PLA2G4C PE=1 SV=2	-9.1942	2.4168e-45
c89351_g2	Anoctamin-5 OS=Homo sapiens GN=ANO5 PE=1 SV=1	-4.9189	2.439e-45
c90691_g2	Transcriptional regulator Myc-2 OS=Cyprinus carpio GN=mycb PE=3 SV=1	-6.0788	3.0925e-45
c79540_g2	Cytochrome P450 2F2 OS=Mus musculus GN=Cyp2f2 PE=2 SV=1	-4.9264	4.8891e-45
c91919_g3	5'-AMP-activated protein kinase subunit beta-2 OS=Mus musculus GN=Prkab2 PE=1 SV=1	-3.7715	5.5486e-45
c69232_g1	Na(+)/H(+) exchange regulatory cofactor NHE-RF3 OS=Homo sapiens GN=PDZK1 PE=1 SV=2	-5.6546	3.9839e-44
c94067_g1	P protein OS=Mus musculus GN=Oca2 PE=1 SV=1	-7.5403	4.0413e-44
c84647_g1	Tuftelin OS=Mus musculus GN=Tuft1 PE=1 SV=2	-3.6017	4.3132e-44
c79228_g1	Poly(U)-specific endoribonuclease-C OS=Danio rerio GN=endouc PE=2 SV=1	-5.3009	4.8039e-44
c81941_g1	Cellular tumor antigen p53 OS=Oncorhynchus mykiss GN=tp53 PE=2 SV=1	-3.8377	2.1795e-43
c91488_g1	Discoidin domain-containing receptor 2 OS=Mus musculus GN=Ddr2 PE=1 SV=2	-4.9413	2.3843e-43
c76630_g1	Olfactory receptor 4S1 OS=Homo sapiens GN=OR4S1 PE=3 SV=1	-6.651	5.6966e-43
c154598_g1	5-hydroxytryptamine receptor 3A OS=Homo sapiens GN=HTR3A PE=1 SV=1	-8.9295	6.4786e-43
c93275_g2	Stress-associated endoplasmic reticulum protein 1 OS=Rattus norvegicus GN=Serp1 PE=1 SV=2	-9.9067	7.6679e-43
c73474_g1	Gap junction beta-7 protein OS=Homo sapiens GN=GJB7 PE=2 SV=1	-6.2191	8.2621e-43
c88035_g1	EMILIN-2 OS=Homo sapiens GN=EMILIN2 PE=1 SV=3	-6.939	2.2984e-42
c88048_g2	Ig kappa chain V-I region Scw OS=Homo sapiens PE=1 SV=1	-4.8315	2.4938e-42
c32835_g1	Voltage-dependent calcium channel gamma-5 subunit OS=Homo sapiens GN=CACNG5 PE=2 SV=2	-7.0928	4.3427e-42
c92151_g1	Homeobox protein Mohawk OS=Homo sapiens GN=MKX PE=2 SV=2	-5.7547	8.7404e-42
c56089_g1	Ig kappa chain V-I region Walker OS=Homo sapiens PE=1 SV=1	-8.8324	3.4725e-41
c76838_g1	Interleukin-20 receptor subunit alpha OS=Homo sapiens GN=IL20RA PE=1 SV=2	-8.9974	3.7761e-41
c84216_g2	Vasoactive intestinal polypeptide receptor OS=Carassius auratus GN=vipr1 PE=2 SV=1	-9.1138	5.3753e-41
c29741_g1	Thrombomodulin OS=Mus musculus GN=Thbd PE=1 SV=1	-6.791	5.796e-41
c22143_g1	Xenotropic and polytropic retrovirus receptor 1 homolog OS=Xenopus tropicalis GN=xpr1 PE=2 SV=1	-8.5716	8.4241e-41
c76117_g1	Cation channel sperm-associated protein 2 OS=Rattus norvegicus GN=Catsper2 PE=2 SV=1	-5.4632	1.0266e-40
c94632_g1	Solute carrier organic anion transporter family member 1C1 OS=Homo sapiens GN=SLCO1C1 PE=2 SV=1	-5.1335	1.1533e-40
c84374_g1	Glycosyltransferase 8 domain-containing protein 2 OS=Homo sapiens GN=GLT8D2 PE=2 SV=1	-4.4073	1.3768e-40
c92772_g1	Adhesion G protein-coupled receptor E4 OS=Mus musculus GN=Adgre4 PE=1 SV=1	-4.4671	1.4849e-40
c79192_g1	Bombesin receptor subtype-3 OS=Mus musculus GN=Brs3 PE=2 SV=1	-8.5633	2.6292e-40
c54353_g1	Circadian-associated transcriptional repressor OS=Mus musculus GN=Ciart PE=1 SV=1	-6.3938	7.8371e-40
c78911_g1	Proteasome subunit beta type-7 OS=Rattus norvegicus GN=Psmb7 PE=1 SV=1	-5.1709	8.0614e-40
c88832_g1	RILP-like protein 2 OS=Danio rerio GN=rilpl2 PE=2 SV=2	-5.1988	1.1769e-39
c82045_g1	Melanocortin receptor 3 OS=Mus musculus GN=Mc3r PE=2 SV=1	-4.0235	1.2282e-39
c74969_g1	Protachykinin OS=Carassius auratus PE=1 SV=2	-6.9028	1.7413e-39
c85512_g1	Tetraspanin-13 OS=Homo sapiens GN=TSPAN13 PE=2 SV=1	-3.6023	1.8646e-39
c92441_g1	Annexin A11 OS=Homo sapiens GN=ANXA11 PE=1 SV=1	-4.8031	2.1886e-39
c94932_g1	Selenoprotein N OS=Danio rerio GN=sepn1 PE=2 SV=3	-3.2722	2.2395e-39
c63700_g1	MutS protein homolog 4 OS=Homo sapiens GN=MSH4 PE=1 SV=2	-8.906	2.9202e-39
c90388_g2	Cytosolic 10-formyltetrahydrofolate dehydrogenase OS=Xenopus tropicalis GN=aldh1l1 PE=2 SV=1	-7.8669	5.4725e-39
c85120_g1	Interleukin-17 receptor A OS=Mus musculus GN=Il17ra PE=1 SV=1	-3.755	1.0857e-38
c89138_g2	FERM and PDZ domain-containing protein 4 OS=Mus musculus GN=Frmpd4 PE=2 SV=1	-4.5614	1.2064e-38
c90491_g1	Phosphatidylinositol 3,4,5-trisphosphate 3-phosphatase and dual-specificity protein phosphatase PTEN OS=Mus musculus GN=Pten PE=1 SV=1	-5.1126	1.2652e-38
c85064_g2	Leucine-rich repeat-containing protein 56 OS=Homo sapiens GN=LRRC56 PE=2 SV=1	-6.1368	1.6322e-38
c85137_g1	Paladin OS=Danio rerio GN=pald1 PE=2 SV=1	-4.7446	2.4515e-38
c69748_g1	Rhamnose-binding lectin OS=Silurus asotus PE=1 SV=1	-9.3412	4.4116e-38
c88859_g1	MAM and LDL-receptor class A domain-containing protein 1 OS=Homo sapiens GN=MALRD1 PE=3 SV=3	-4.8314	4.742e-38
c91473_g1	Heat-stable enterotoxin receptor OS=Sus scrofa GN=GUCY2C PE=2 SV=2	-4.0157	8.0693e-38
c89721_g1	Fermitin family homolog 1 OS=Pongo abelii GN=FERMT1 PE=2 SV=1	-3.8993	8.3492e-38
c77476_g1	Short-chain dehydrogenase/reductase 3 OS=Homo sapiens GN=DHRS3 PE=1 SV=2	-4.879	2.6303e-37
c95816_g1	Inactive rhomboid protein 1 OS=Danio rerio GN=rhbdf1 PE=2 SV=1	-4.3989	3.1553e-37
c88302_g1	Phosphatidylinositol 3,4,5-trisphosphate-dependent Rac exchanger 2 protein OS=Homo sapiens GN=PREX2 PE=2 SV=1	-5.2679	4.3823e-37
c88390_g4	Cystatin OS=Cyprinus carpio PE=1 SV=1	-10.811	1.42e-36
c83335_g1	Cyclin-dependent kinase inhibitor 1C OS=Mus musculus GN=Cdkn1c PE=2 SV=2	-3.2404	1.7752e-36
c90839_g1	Coiled-coil domain-containing protein 178 OS=Homo sapiens GN=CCDC178 PE=2 SV=3	-5.0865	2.3489e-36
c42520_g1	Protein LBH OS=Bos taurus GN=LBH PE=3 SV=1	-4.1109	3.0182e-36
c84041_g1	Cytochrome P450 3A40 OS=Oryzias latipes GN=cyp3a40 PE=2 SV=1	-7.7369	3.6018e-36
c48183_g1	Zinc finger protein draculin OS=Danio rerio GN=drl PE=2 SV=2	-10.392	3.849e-36
c72042_g1	Complement C3 (Fragment) OS=Oncorhynchus mykiss GN=c3 PE=1 SV=1	-3.1995	4.4044e-36
c79905_g1	Ubiquitin carboxyl-terminal hydrolase 25 OS=Mus musculus GN=Usp25 PE=1 SV=2	-5.4755	7.627e-36
c87500_g1	Proto-oncogene vav OS=Bos taurus GN=VAV1 PE=2 SV=1	-5.419	1.1037e-35
c89905_g1	Exocyst complex component 3-like protein 2 OS=Homo sapiens GN=EXOC3L2 PE=2 SV=1	-4.9328	1.1328e-35
c77538_g1	Argininosuccinate synthase OS=Danio rerio GN=ass1 PE=2 SV=1	-4.8637	1.1865e-35
c90652_g2	Rho GTPase-activating protein 27 OS=Mus musculus GN=Arhgap27 PE=1 SV=1	-5.0669	1.9754e-35
c82331_g1	Sphingolipid delta(4)-desaturase DES1 OS=Xenopus tropicalis GN=degs1 PE=2 SV=1	-2.9944	4.0815e-35
c80454_g2	1-phosphatidylinositol 4,5-bisphosphate phosphodiesterase beta-1 OS=Homo sapiens GN=PLCB1 PE=1 SV=1	-3.3873	4.3708e-35
c3067_g1	C-type lectin mannose-binding isoform OS=Tropidechis carinatus PE=2 SV=1	-8.8218	4.5733e-35
c84394_g2	Protein sprouty homolog 1 OS=Homo sapiens GN=SPRY1 PE=1 SV=2	-4.2854	5.1658e-35
c86081_g1	Kinesin-like protein KIF20A OS=Bos taurus GN=KIF20A PE=2 SV=1	-3.4225	7.8007e-35
c89058_g1	Receptor tyrosine-protein kinase erbB-4 OS=Mus musculus GN=Erbb4 PE=1 SV=5	-4.1401	7.9808e-35
c79801_g3	NHP2-like protein 1 OS=Xenopus laevis GN=nhp2l1 PE=2 SV=1	-3.4847	1.0564e-34
c86814_g1	Ubiquitin carboxyl-terminal hydrolase 21 OS=Homo sapiens GN=USP21 PE=1 SV=1	-5.4102	1.1895e-34
c84779_g1	N-acyl-phosphatidylethanolamine-hydrolyzing phospholipase D OS=Homo sapiens GN=NAPEPLD PE=1 SV=2	-3.9237	1.2159e-34
c91512_g1	Homeobox protein unc-4 homolog OS=Danio rerio GN=uncx PE=2 SV=2	-4.916	1.4518e-34
c92957_g2	E3 ubiquitin-protein ligase rififylin OS=Homo sapiens GN=RFFL PE=1 SV=1	-4.8645	1.5792e-34
c87884_g1	EH domain-containing protein 2 OS=Rattus norvegicus GN=Ehd2 PE=1 SV=1	-3.9824	1.8608e-34
c91482_g1	Isoaspartyl peptidase OS=Salmonella typhimurium (strain LT2 / SGSC1412 / ATCC 700720) GN=iaaA PE=1 SV=1	-5.5986	7.786e-34
c90005_g1	Villin-1 OS=Gallus gallus GN=VIL1 PE=1 SV=2	-6.9843	8.017e-34
c90382_g1	Solute carrier family 35 member F6 OS=Homo sapiens GN=SLC35F6 PE=1 SV=1	-3.0706	8.1575e-34
c94342_g2	Diacylglycerol kinase alpha OS=Sus scrofa GN=DGKA PE=1 SV=1	-8.4026	8.5731e-34
c88092_g1	Cathepsin S OS=Bos taurus GN=CTSS PE=1 SV=2	-2.7651	9.5987e-34
c91056_g5	Zona pellucida sperm-binding protein 3 OS=Gallus gallus GN=ZP3 PE=1 SV=4	-2.7389	1.0919e-33
c93472_g1	Receptor-type tyrosine-protein phosphatase-like N OS=Rattus norvegicus GN=Ptprn PE=2 SV=2	-4.2908	1.349e-33
c89099_g3	Cyclin-dependent kinase 4 inhibitor D OS=Bos taurus GN=CDKN2D PE=2 SV=1	-4.0849	1.3959e-33
c83960_g1	Bcl10-interacting CARD protein OS=Homo sapiens GN=C9orf89 PE=1 SV=1	-5.149	1.5528e-33
c90733_g1	Smoothelin OS=Homo sapiens GN=SMTN PE=1 SV=7	-2.9361	1.5648e-33
c85388_g1	Plasminogen activator inhibitor 1 OS=Rattus norvegicus GN=Serpine1 PE=2 SV=1	-6.4035	1.6743e-33
c85638_g1	Angiotensin-converting enzyme (Fragment) OS=Gallus gallus GN=ACE PE=2 SV=1	-5.8139	1.6994e-33
c67864_g1	Cytochrome c oxidase assembly protein COX19 OS=Bos taurus GN=COX19 PE=3 SV=1	-8.1969	1.9262e-33
c93271_g1	Ectonucleoside triphosphate diphosphohydrolase 2 OS=Homo sapiens GN=ENTPD2 PE=1 SV=1	-3.7001	3.94e-33
c89601_g1	Papilin OS=Mus musculus GN=Papln PE=2 SV=2	-8.5606	5.1092e-33
c133348_g1	MICAL-like protein 1 OS=Rattus norvegicus GN=Micall1 PE=1 SV=1	-8.5709	5.961e-33
c89611_g4	Zinc-binding protein A33 OS=Pleurodeles waltl PE=1 SV=2	-6.2166	9.3258e-33
c83989_g1	Leukotriene B4 receptor 1 OS=Homo sapiens GN=LTB4R PE=1 SV=2	-7.0053	5.0248e-32
c86478_g1	Programmed cell death 1 ligand 1 OS=Homo sapiens GN=CD274 PE=1 SV=1	-3.1467	5.2007e-32
c44088_g1	Sterol O-acyltransferase 1 OS=Chlorocebus aethiops GN=SOAT1 PE=2 SV=1	-7.8697	5.4247e-32
c75158_g1	BolA-like protein 2 OS=Mus musculus GN=Bola2 PE=1 SV=1	-3.3652	5.4817e-32
c88562_g1	Uncharacterized protein C17orf104 OS=Homo sapiens GN=C17orf104 PE=2 SV=3	-3.0616	5.6202e-32
c63819_g1	Aminopeptidase N OS=Gallus gallus GN=ANPEP PE=1 SV=1	-7.3665	5.9519e-32
c87170_g1	Growth arrest-specific protein 8 OS=Homo sapiens GN=GAS8 PE=1 SV=1	-3.8966	6.3569e-32
c79023_g1	Acyl-CoA-binding protein OS=Gallus gallus GN=DBI PE=1 SV=1	-3.2516	6.6026e-32
c95259_g1	Kinase D-interacting substrate of 220 kDa OS=Homo sapiens GN=KIDINS220 PE=1 SV=3	-4.7561	8.812e-32
c94376_g2	AMP deaminase 2 OS=Mus musculus GN=Ampd2 PE=1 SV=1	-5.2757	9.531e-32
c88664_g1	G1/S-specific cyclin-D2 OS=Gallus gallus GN=CCND2 PE=3 SV=1	-4.5168	1.1266e-31
c84768_g4	N(G),N(G)-dimethylarginine dimethylaminohydrolase 1 OS=Rattus norvegicus GN=Ddah1 PE=1 SV=3	-3.4752	1.1491e-31
c85619_g1	ORM1-like protein 3 OS=Danio rerio GN=ormdl3 PE=2 SV=1	-4.3363	1.2098e-31
c75977_g1	Putative nuclease HARBI1 OS=Homo sapiens GN=HARBI1 PE=1 SV=1	-4.2048	1.2598e-31
c81837_g1	Deoxyribonuclease gamma OS=Homo sapiens GN=DNASE1L3 PE=1 SV=1	-3.8814	1.335e-31
c90332_g1	Carbonic anhydrase 4 OS=Homo sapiens GN=CA4 PE=1 SV=2	-2.9402	1.4339e-31
c91299_g1	Bardet-Biedl syndrome 7 protein OS=Homo sapiens GN=BBS7 PE=1 SV=2	-2.753	1.5498e-31
c59515_g1	Protein ripply2 OS=Danio rerio GN=ripply2 PE=2 SV=2	-8.0903	1.7489e-31
c75271_g1	Follistatin-related protein 5 OS=Homo sapiens GN=FSTL5 PE=2 SV=2	-6.4879	1.8694e-31
c78430_g1	PH and SEC7 domain-containing protein 3 OS=Homo sapiens GN=PSD3 PE=1 SV=2	-6.9169	2.4154e-31
c93784_g1	Retrovirus-related Pol polyprotein from transposon 297 OS=Drosophila melanogaster GN=pol PE=3 SV=1	-8.2938	3.8073e-31
c74732_g1	IQ motif and SEC7 domain-containing protein 2 OS=Mus musculus GN=Iqsec2 PE=1 SV=3	-6.1678	4.8543e-31
c72667_g1	DNA-binding protein inhibitor ID-2 OS=Bos taurus GN=ID2 PE=2 SV=1	-3.8104	5.8969e-31
c91853_g3	Polyadenylate-binding protein 1-B OS=Xenopus laevis GN=pabpc1-b PE=2 SV=1	-3.3485	6.7289e-31
c86125_g1	Solute carrier family 22 member 6 OS=Pseudopleuronectes americanus GN=SLC22A6 PE=1 SV=1	-3.1451	7.7409e-31
c92545_g2	ATP-dependent 6-phosphofructokinase, platelet type OS=Homo sapiens GN=PFKP PE=1 SV=2	-6.0983	7.8772e-31
c72084_g1	Pleckstrin-2 OS=Homo sapiens GN=PLEK2 PE=1 SV=1	-3.0132	1.0001e-30
c67762_g1	Histone H4 OS=Xenopus tropicalis GN=TGas006m08.1 PE=3 SV=1	-5.1973	1.2025e-30
c86626_g1	Beta-1,4-glucuronyltransferase 1 OS=Danio rerio GN=b4gat1 PE=2 SV=1	-3.2114	1.2794e-30
c84644_g1	Protein FAM65C OS=Danio rerio GN=fam65c PE=2 SV=1	-5.4332	1.3277e-30
c82555_g1	Cytochrome c oxidase assembly factor 6 homolog OS=Bos taurus GN=COA6 PE=3 SV=1	-8.4356	1.4155e-30
c89549_g1	Serine/threonine-protein phosphatase 2A 55 kDa regulatory subunit B beta isoform OS=Carassius auratus GN=ppp2r2b PE=2 SV=1	-7.4186	1.5923e-30
c93080_g1	Solute carrier organic anion transporter family member 4A1 OS=Mus musculus GN=Slco4a1 PE=1 SV=2	-3.1005	1.9227e-30
c73057_g1	Perilipin-2 OS=Homo sapiens GN=PLIN2 PE=1 SV=2	-4.3826	2.5317e-30
c85399_g1	Protein FAM46A OS=Homo sapiens GN=FAM46A PE=1 SV=2	-3.1065	2.7074e-30
c85890_g1	NGFI-A-binding protein 1 OS=Homo sapiens GN=NAB1 PE=1 SV=2	-4.9699	4.0656e-30
c68288_g1	Leucine-rich repeat-containing protein 71 OS=Homo sapiens GN=LRRC71 PE=2 SV=1	-5.7785	5.5569e-30
c84130_g1	Protein Daple OS=Homo sapiens GN=CCDC88C PE=1 SV=3	-4.4731	6.2021e-30
c81209_g1	HLA class II histocompatibility antigen, DO alpha chain OS=Homo sapiens GN=HLA-DOA PE=1 SV=1	-5.6146	1.0146e-29
c87582_g1	CapZ-interacting protein OS=Mus musculus GN=Rcsd1 PE=1 SV=1	-5.8244	1.0563e-29
c62225_g1	Protein polyglycylase TTLL10 OS=Rattus norvegicus GN=Ttll10 PE=2 SV=2	-4.9132	1.3157e-29
c85286_g1	Xanthine dehydrogenase/oxidase OS=Gallus gallus GN=XDH PE=1 SV=1	-8.873	1.5826e-29
c21326_g1	28S ribosomal protein S28, mitochondrial OS=Bos taurus GN=MRPS28 PE=1 SV=2	-8.7069	2.5411e-29
c81972_g2	LisH domain-containing protein FOPNL OS=Gallus gallus GN=FOPNL PE=2 SV=1	-3.8534	2.5417e-29
c27248_g1	P2Y purinoceptor 1 OS=Homo sapiens GN=P2RY1 PE=1 SV=1	-7.4038	2.673e-29
c76532_g1	Kelch-like protein 23 OS=Mus musculus GN=Klhl23 PE=2 SV=1	-8.1904	3.0036e-29
c80760_g1	G2/M phase-specific E3 ubiquitin-protein ligase OS=Gallus gallus GN=G2E3 PE=2 SV=1	-5.1942	3.5663e-29
c6592_g1	Arachidonate 8S-lipoxygenase OS=Mus musculus GN=Alox8 PE=1 SV=1	-7.7552	3.7904e-29
c89297_g1	Roundabout homolog 1 OS=Mus musculus GN=Robo1 PE=1 SV=1	-5.0782	4.3961e-29
c74105_g1	Hyaluronidase OS=Echis ocellatus PE=2 SV=1	-9.5962	4.4713e-29
c87287_g1	2-methoxy-6-polyprenyl-1,4-benzoquinol methylase, mitochondrial OS=Danio rerio GN=coq5 PE=2 SV=1	-2.5843	4.9235e-29
c85306_g1	D-threo-3-hydroxyaspartate dehydratase OS=Delftia sp. (strain HT23) GN=dthadh PE=1 SV=1	-4.434	6.2857e-29
c84905_g1	Proteinase-activated receptor 1 OS=Xenopus laevis GN=f2r PE=1 SV=1	-4.9383	7.9902e-29
c81399_g1	Claudin domain-containing protein 1 OS=Pongo abelii GN=CLDND1 PE=2 SV=1	-3.8338	8.3005e-29
c71176_g1	Coagulation factor VIII OS=Canis familiaris GN=F8 PE=2 SV=1	-7.166	9.2141e-29
c89822_g1	L-lactate dehydrogenase A chain OS=Cyprinus carpio GN=ldha PE=1 SV=3	-3.842	1.1054e-28
c62961_g1	Retinal cone rhodopsin-sensitive cGMP 3',5'-cyclic phosphodiesterase subunit gamma OS=Rattus norvegicus GN=Pde6h PE=3 SV=1	-5.9023	1.4131e-28
c81710_g2	rRNA methyltransferase 1, mitochondrial OS=Homo sapiens GN=MRM1 PE=1 SV=1	-2.8768	1.5052e-28
c93870_g3	Ras-related protein Rab-14 OS=Pongo abelii GN=RAB14 PE=2 SV=3	-4.5677	1.5298e-28
c94595_g1	Clathrin light chain B OS=Rattus norvegicus GN=Cltb PE=1 SV=1	-3.141	2.0803e-28
c72617_g3	Basigin OS=Gallus gallus GN=BSG PE=1 SV=2	-4.715	2.2866e-28
c50962_g1	Polyadenylate-binding protein 1 OS=Rattus norvegicus GN=Pabpc1 PE=1 SV=1	-6.4375	3.3717e-28
c88069_g3	Tripartite motif-containing protein 35 OS=Homo sapiens GN=TRIM35 PE=1 SV=2	-3.6863	3.6453e-28
c91428_g1	Transposable element Tc1 transposase OS=Caenorhabditis elegans GN=tc1a PE=3 SV=1	-6.4132	3.8447e-28
c95390_g2	Proprotein convertase subtilisin/kexin type 6 OS=Homo sapiens GN=PCSK6 PE=1 SV=1	-3.2146	4.8889e-28
c83695_g1	Leucine-rich alpha-2-glycoprotein OS=Homo sapiens GN=LRG1 PE=1 SV=2	-3.6713	5.8053e-28
c92991_g1	Heterogeneous nuclear ribonucleoprotein L OS=Homo sapiens GN=HNRNPL PE=1 SV=2	-2.5936	8.9156e-28
c83354_g1	Fermitin family homolog 1 OS=Homo sapiens GN=FERMT1 PE=1 SV=1	-3.788	9.5373e-28
c86960_g2	Putative tyrosine-protein phosphatase auxilin OS=Homo sapiens GN=DNAJC6 PE=1 SV=3	-6.7534	9.6587e-28
c85459_g1	Antigen peptide transporter 2 OS=Homo sapiens GN=TAP2 PE=1 SV=1	-8.0846	1.0163e-27
c91131_g1	Protein FAM131A OS=Mus musculus GN=Fam131a PE=2 SV=1	-3.2302	1.0665e-27
c88622_g2	Polyadenylate-binding protein-interacting protein 2B OS=Homo sapiens GN=PAIP2B PE=1 SV=2	-4.953	1.2155e-27
c93228_g1	Apoptosis-stimulating of p53 protein 1 OS=Mus musculus GN=Ppp1r13b PE=2 SV=2	-3.8832	1.3071e-27
c37984_g1	Tudor domain-containing protein 7B OS=Danio rerio GN=tdrd7b PE=3 SV=2	-7.1378	1.5119e-27
c79732_g1	Tripeptidyl-peptidase 1 OS=Bos taurus GN=TPP1 PE=2 SV=1	-5.6751	1.798e-27
c94014_g1	1-phosphatidylinositol 4,5-bisphosphate phosphodiesterase beta-4 OS=Homo sapiens GN=PLCB4 PE=1 SV=3	-3.2051	1.9029e-27
c69029_g1	Uncharacterized protein C8orf59 homolog OS=Mus musculus PE=2 SV=1	-4.5049	2.0005e-27
c85356_g2	Cytochrome b-c1 complex subunit Rieske, mitochondrial OS=Aotus azarae GN=UQCRFS1 PE=3 SV=1	-2.6333	2.2123e-27
c90388_g1	Cytosolic 10-formyltetrahydrofolate dehydrogenase OS=Xenopus tropicalis GN=aldh1l1 PE=2 SV=1	-7.4456	2.6479e-27
c87309_g1	Alpha-1A adrenergic receptor OS=Rattus norvegicus GN=Adra1a PE=2 SV=1	-4.0168	2.9119e-27
c68499_g1	G patch domain-containing protein 4 OS=Xenopus laevis GN=gpatch4 PE=2 SV=1	-2.8802	3.0399e-27
c91666_g1	Glutamate carboxypeptidase 2 OS=Rattus norvegicus GN=Folh1 PE=2 SV=1	-2.6018	3.6889e-27
c95435_g1	Pleckstrin homology-like domain family B member 2 OS=Mus musculus GN=Phldb2 PE=1 SV=2	-4.3308	4.8861e-27
c86349_g1	15-hydroxyprostaglandin dehydrogenase [NAD(+)] OS=Homo sapiens GN=HPGD PE=1 SV=1	-3.3606	5.4183e-27
c78797_g1	Transient receptor potential cation channel subfamily M member 5 OS=Homo sapiens GN=TRPM5 PE=2 SV=1	-5.937	6.4639e-27
c86721_g1	Integrator complex subunit 12 OS=Danio rerio GN=ints12 PE=2 SV=1	-3.3396	6.5814e-27
c90401_g2	Neurobeachin OS=Homo sapiens GN=NBEA PE=1 SV=3	-4.3376	8.3609e-27
c77061_g1	Complement C3 (Fragment) OS=Oncorhynchus mykiss GN=c3 PE=1 SV=1	-5.915	9.2627e-27
c89361_g1	PCTP-like protein OS=Homo sapiens GN=STARD10 PE=1 SV=2	-2.4698	9.8222e-27
c85253_g2	PI-PLC X domain-containing protein 1 OS=Danio rerio GN=plcxd1 PE=2 SV=1	-6.636	1.2175e-26
c82905_g1	Protein downstream neighbor of son homolog OS=Xenopus laevis GN=donson PE=2 SV=1	-2.7224	1.4892e-26
c54949_g1	Collagen alpha-1(XIV) chain OS=Gallus gallus GN=COL14A1 PE=1 SV=2	-7.3474	1.9205e-26
c83513_g1	Probable peptidyl-tRNA hydrolase OS=Homo sapiens GN=PTRH1 PE=1 SV=1	-2.8172	2.6527e-26
c90269_g1	Multicilin OS=Rattus norvegicus GN=Mcidas PE=3 SV=1	-5.5037	2.7697e-26
c74983_g2	Cytochrome c oxidase copper chaperone OS=Canis familiaris GN=COX17 PE=3 SV=3	-3.0571	3.1437e-26
c92057_g2	Carbamoyl-phosphate synthase [ammonia], mitochondrial OS=Mus musculus GN=Cps1 PE=1 SV=2	-3.6056	3.3751e-26
c88583_g2	Transposon Tf2-8 polyprotein OS=Schizosaccharomyces pombe (strain 972 / ATCC 24843) GN=Tf2-8 PE=3 SV=1	-6.0354	3.569e-26
c84568_g1	SH3 domain and tetratricopeptide repeat-containing protein 1 OS=Homo sapiens GN=SH3TC1 PE=1 SV=3	-5.4242	3.9205e-26
c77940_g1	Prolyl 4-hydroxylase subunit alpha-3 OS=Mus musculus GN=P4ha3 PE=2 SV=1	-6.4417	4.4345e-26
c67546_g1	Matrix metalloproteinase-19 OS=Mus musculus GN=Mmp19 PE=2 SV=1	-8.1498	4.535e-26
c91164_g2	CXADR-like membrane protein OS=Homo sapiens GN=CLMP PE=1 SV=1	-6.27	4.7518e-26
c86935_g2	Solute carrier family 41 member 2 OS=Xenopus laevis GN=slc41a2 PE=2 SV=1	-3.127	5.4061e-26
c84432_g1	Archaemetzincin-2 OS=Pongo abelii GN=AMZ2 PE=2 SV=1	-4.7273	5.9297e-26
c92795_g1	Homeobox protein Hox-B1b OS=Danio rerio GN=hoxb1b PE=2 SV=3	-2.4568	6.6746e-26
c69423_g1	SH2 domain-containing protein 7 OS=Homo sapiens GN=SH2D7 PE=3 SV=2	-5.9115	6.6863e-26
c49113_g1	Paralemmin-2 OS=Mus musculus GN=Palm2 PE=1 SV=1	-7.984	7.175e-26
c85056_g1	C-X-C chemokine receptor type 5 OS=Mus musculus GN=Cxcr5 PE=1 SV=2	-6.1759	8.4433e-26
c85737_g1	Histidine N-acetyltransferase OS=Oreochromis niloticus GN=hisat PE=1 SV=1	-2.9081	8.7432e-26
c80424_g1	Cartilage matrix protein OS=Gallus gallus GN=MATN1 PE=1 SV=2	-5.7128	9.9046e-26
c74601_g1	Protein phosphatase 1 regulatory subunit 1B OS=Bos taurus GN=PPP1R1B PE=1 SV=1	-5.9542	1.0208e-25
c56709_g1	Arf-GAP with SH3 domain, ANK repeat and PH domain-containing protein 1 OS=Bos taurus GN=ASAP1 PE=1 SV=1	-8.1141	1.0819e-25
c91218_g1	Protein Niban OS=Mus musculus GN=Fam129a PE=1 SV=2	-4.2836	1.4505e-25
c86103_g1	PRA1 family protein 3 OS=Pongo abelii GN=ARL6IP5 PE=2 SV=1	-2.9847	1.486e-25
c89324_g1	Progressive ankylosis protein homolog B OS=Danio rerio GN=ankhb PE=2 SV=2	-4.2169	1.63e-25
c84808_g1	Abhydrolase domain-containing protein 2-B OS=Danio rerio GN=abhd2b PE=2 SV=1	-3.2426	1.6498e-25
c68932_g1	Polyadenylate-binding protein 1 OS=Mus musculus GN=Pabpc1 PE=1 SV=2	-8.0998	1.9359e-25
c94383_g1	Extended synaptotagmin-2 OS=Mus musculus GN=Esyt2 PE=1 SV=1	-2.606	1.937e-25
c86957_g1	LanC-like protein 1 OS=Danio rerio GN=lancl1 PE=2 SV=1	-2.4044	1.9625e-25
c91715_g1	Probable RNA-directed DNA polymerase from transposon BS OS=Drosophila melanogaster GN=RTase PE=2 SV=1	-2.5261	2.0085e-25
c88328_g1	Death ligand signal enhancer OS=Homo sapiens GN=KIAA0141 PE=1 SV=3	-2.6074	2.393e-25
c87942_g2	DnaJ homolog subfamily B member 6-A OS=Xenopus laevis GN=dnajb6-a PE=2 SV=1	-3.6108	2.6631e-25
c67005_g1	Coiled-coil domain-containing protein 169 OS=Xenopus laevis GN=ccdc169 PE=2 SV=2	-6.3322	3.067e-25
c98027_g1	Elongator complex protein 5 OS=Danio rerio GN=elp5 PE=2 SV=1	-7.9336	3.1872e-25
c81679_g2	Rab11 family-interacting protein 2 OS=Mus musculus GN=Rab11fip2 PE=1 SV=1	-7.8993	3.5071e-25
c29026_g1	Pulmonary surfactant-associated protein D OS=Sus scrofa GN=SFTPD PE=1 SV=1	-7.0034	3.6115e-25
c76619_g1	Transmembrane protein 160 OS=Danio rerio GN=tmem160 PE=2 SV=1	-2.9961	5.1078e-25
c87701_g1	Bardet-Biedl syndrome 1 protein OS=Homo sapiens GN=BBS1 PE=1 SV=1	-2.8289	7.1822e-25
c97231_g2	Dynein light chain 2, cytoplasmic OS=Rattus norvegicus GN=Dynll2 PE=1 SV=1	-2.5754	9.7099e-25
c90569_g2	Ras association domain-containing protein 8 OS=Homo sapiens GN=RASSF8 PE=1 SV=2	-4.1444	1.3751e-24
c93918_g1	Neuronal cell adhesion molecule OS=Rattus norvegicus GN=Nrcam PE=1 SV=2	-4.3761	1.5026e-24
c95489_g1	Protein sidekick-1 OS=Gallus gallus GN=SDK1 PE=2 SV=1	-3.2322	1.5597e-24
c86294_g2	Achaete-scute homolog 1a OS=Danio rerio GN=ascl1a PE=2 SV=1	-8.0178	1.7822e-24
c9189_g1	GTPase IMAP family member 6 OS=Rattus norvegicus GN=Gimap6 PE=2 SV=1	-10.203	1.8031e-24
c90065_g1	BEN domain-containing protein 7 OS=Mus musculus GN=Bend7 PE=2 SV=1	-2.5425	3.9187e-24
c53982_g1	Zona pellucida sperm-binding protein 3 OS=Gallus gallus GN=ZP3 PE=1 SV=4	-7.9872	4.0022e-24
c87528_g1	Interleukin enhancer-binding factor 3 homolog OS=Danio rerio GN=ilf3 PE=1 SV=2	-3.6427	4.5138e-24
c91882_g2	Lipid phosphate phosphatase-related protein type 5 OS=Homo sapiens GN=LPPR5 PE=2 SV=2	-3.4874	4.851e-24
c92997_g1	AMP deaminase 3 OS=Homo sapiens GN=AMPD3 PE=1 SV=1	-2.5431	5.0736e-24
c83100_g1	Muscarinic acetylcholine receptor M4 OS=Gallus gallus GN=CHRM4 PE=2 SV=1	-4.3763	5.1901e-24
c72936_g1	Dihydroxyacetone phosphate acyltransferase OS=Bos taurus GN=GNPAT PE=2 SV=1	-7.6444	6.719e-24
c80169_g1	GTP-binding protein Rhes OS=Homo sapiens GN=RASD2 PE=1 SV=1	-7.8278	6.9473e-24
c87250_g1	Bardet-Biedl syndrome 2 protein homolog OS=Danio rerio GN=bbs2 PE=2 SV=1	-2.5321	6.9978e-24
c78777_g2	Transmembrane protein 255B OS=Homo sapiens GN=TMEM255B PE=2 SV=1	-6.9166	7.0762e-24
c86440_g1	Prosaposin receptor GPR37L1 OS=Rattus norvegicus GN=Gpr37l1 PE=2 SV=1	-4.4059	9.4387e-24
c84128_g1	Beta-2 adrenergic receptor OS=Oncorhynchus mykiss GN=adrb2 PE=2 SV=1	-3.8352	9.9368e-24
c88393_g1	Fibroblast growth factor 13 OS=Rattus norvegicus GN=Fgf13 PE=1 SV=2	-4.2729	1.0317e-23
c88929_g1	Zinc finger protein 36, C3H1 type-like 2-A OS=Xenopus laevis GN=zfp36l2-A PE=2 SV=1	-2.6586	1.2134e-23
c31258_g1	Neuronal pentraxin-1 OS=Mus musculus GN=Nptx1 PE=2 SV=1	-5.4637	1.3941e-23
c91668_g1	Gelsolin OS=Homo sapiens GN=GSN PE=1 SV=1	-4.7355	1.7218e-23
c85616_g1	Pancreatic progenitor cell differentiation and proliferation factor B OS=Danio rerio GN=ppdpfb PE=3 SV=1	-2.2855	2.0952e-23
c93952_g1	Supervillin OS=Mus musculus GN=Svil PE=1 SV=1	-2.5453	2.3708e-23
c83510_g1	Cathepsin Z OS=Rattus norvegicus GN=Ctsz PE=1 SV=2	-5.3349	2.6166e-23
c92638_g5	TSC22 domain family protein 2 OS=Homo sapiens GN=TSC22D2 PE=1 SV=3	-2.9923	3.1794e-23
c77460_g1	Histone H2AX OS=Danio rerio GN=h2afx PE=2 SV=3	-2.3922	3.2649e-23
c87011_g1	Ras-related protein Rab-33B OS=Pongo abelii GN=RAB33B PE=2 SV=1	-2.4288	3.2913e-23
c23917_g1	Cyclin-A1 OS=Carassius auratus GN=ccna1 PE=2 SV=1	-8.9895	3.6339e-23
c89335_g1	Serotransferrin-1 OS=Salmo salar GN=tf1 PE=1 SV=1	-4.3983	5.2506e-23
c83844_g1	Homeobox protein cut-like 1 (Fragment) OS=Canis familiaris GN=CUX1 PE=2 SV=1	-2.5654	5.8298e-23
c76262_g1	CUB and sushi domain-containing protein 3 OS=Homo sapiens GN=CSMD3 PE=2 SV=3	-2.7785	6.3795e-23
c84977_g1	Dickkopf-related protein 3 OS=Gallus gallus GN=DKK3 PE=2 SV=1	-3.1337	7.4713e-23
c80248_g1	Tripartite motif-containing protein 46 OS=Homo sapiens GN=TRIM46 PE=2 SV=2	-5.6559	7.5241e-23
c83595_g1	IQ domain-containing protein G OS=Mus musculus GN=Iqcg PE=2 SV=1	-6.1614	7.6921e-23
c81169_g2	Phosphatidate cytidylyltransferase, mitochondrial OS=Danio rerio GN=tamm41 PE=2 SV=1	-9.4436	8.3856e-23
c80482_g1	Galanin receptor type 2 OS=Homo sapiens GN=GALR2 PE=1 SV=1	-4.6227	9.1008e-23
c68903_g1	Protein SPT2 homolog OS=Danio rerio GN=spty2d1 PE=2 SV=2	-5.3175	9.506e-23
c90673_g1	Influenza virus NS1A-binding protein homolog B OS=Danio rerio GN=ivns1abpb PE=2 SV=1	-2.4717	9.9566e-23
c84559_g2	Sodium/potassium-transporting ATPase subunit alpha-1 OS=Anguilla anguilla GN=atp1a1 PE=2 SV=1	-4.7811	1.1258e-22
c90096_g1	Receptor-interacting serine/threonine-protein kinase 2 OS=Homo sapiens GN=RIPK2 PE=1 SV=2	-2.9639	1.1522e-22
c59370_g1	Protein GPR108 OS=Rattus norvegicus GN=Gpr108 PE=2 SV=1	-6.6605	1.163e-22
c84679_g1	Metabotropic glutamate receptor 6 OS=Homo sapiens GN=GRM6 PE=1 SV=2	-4.818	1.2445e-22
c79929_g1	Mitochondrial intermembrane space import and assembly protein 40 OS=Danio rerio GN=chchd4 PE=2 SV=1	-3.3354	1.3279e-22
c62086_g1	5-hydroxytryptamine receptor 1A-beta OS=Takifugu rubripes GN=htr1a-B PE=3 SV=1	-6.2963	1.4745e-22
c88340_g2	Probable G-protein coupled receptor 176 OS=Rattus norvegicus GN=Gpr176 PE=2 SV=2	-7.92	1.679e-22
c91726_g1	Hephaestin-like protein 1 OS=Homo sapiens GN=HEPHL1 PE=2 SV=2	-3.8342	1.7142e-22
c97548_g1	Transformation/transcription domain-associated protein OS=Homo sapiens GN=TRRAP PE=1 SV=3	-2.3324	1.7204e-22
c82513_g1	2-oxoglutarate dehydrogenase, mitochondrial OS=Xenopus laevis GN=ogdh PE=2 SV=1	-5.5449	1.7698e-22
c92829_g2	Protein CLN8 OS=Mus musculus GN=Cln8 PE=2 SV=1	-2.9679	2.023e-22
c28881_g1	Solute carrier family 13 member 5 OS=Homo sapiens GN=SLC13A5 PE=1 SV=1	-7.4891	2.1795e-22
c87682_g1	Cytochrome b561 OS=Sus scrofa GN=CYB561 PE=2 SV=1	-2.7037	2.4322e-22
c90355_g1	Monocarboxylate transporter 5 OS=Mus musculus GN=Slc16a4 PE=2 SV=1	-4.1244	2.4341e-22
c83835_g1	Lysosome-associated membrane glycoprotein 5 OS=Danio rerio GN=lamp5 PE=2 SV=1	-6.0656	2.9829e-22
c89012_g2	P2X purinoceptor 5 OS=Rattus norvegicus GN=P2rx5 PE=2 SV=1	-3.6722	3.4581e-22
c85666_g5	Homeobox protein MSH-B OS=Danio rerio GN=msxb PE=2 SV=3	-2.8213	3.9806e-22
c157493_g1	Mitochondrial ribonuclease P protein 1 OS=Xenopus tropicalis GN=trmt10c PE=2 SV=1	-7.855	4.1293e-22
c78583_g1	PX domain-containing protein 1 OS=Mus musculus GN=Pxdc1 PE=2 SV=2	-3.7441	4.2221e-22
c92678_g1	Far upstream element-binding protein 2 OS=Homo sapiens GN=KHSRP PE=1 SV=4	-3.0993	4.6797e-22
c89799_g1	G/T mismatch-specific thymine DNA glycosylase OS=Mus musculus GN=Tdg PE=1 SV=2	-2.9073	4.9328e-22
c83546_g1	Murinoglobulin-2 OS=Rattus norvegicus GN=Mug2 PE=1 SV=1	-2.642	5.7572e-22
c97450_g2	Multidrug resistance-associated protein 5 OS=Homo sapiens GN=ABCC5 PE=1 SV=2	-3.1045	5.89e-22
c96933_g1	Transposon TX1 uncharacterized 149 kDa protein OS=Xenopus laevis PE=3 SV=1	-3.3984	5.8941e-22
c84959_g1	YjeF N-terminal domain-containing protein 3 OS=Homo sapiens GN=YJEFN3 PE=1 SV=1	-4.5059	6.8991e-22
c94779_g1	85/88 kDa calcium-independent phospholipase A2 OS=Mus musculus GN=Pla2g6 PE=1 SV=3	-2.4002	7.2668e-22
c67746_g1	Cyclin-dependent kinase 6 OS=Homo sapiens GN=CDK6 PE=1 SV=1	-5.9187	7.4416e-22
c81903_g1	Putative methyltransferase DDB_G0268948 OS=Dictyostelium discoideum GN=DDB_G0268948 PE=1 SV=2	-5.5829	8.0668e-22
c77310_g1	Progonadoliberin-3 OS=Carassius auratus GN=gnrh3 PE=1 SV=1	-2.6586	8.3152e-22
c87362_g1	Proheparin-binding EGF-like growth factor OS=Gallus gallus GN=HBEGF PE=1 SV=1	-5.2761	8.3165e-22
c87758_g1	39S ribosomal protein L45, mitochondrial OS=Xenopus laevis GN=mrpl45 PE=2 SV=1	-2.2693	8.4278e-22
c89186_g1	Tectonic-2 OS=Rattus norvegicus GN=Tctn2 PE=2 SV=1	-2.6721	1.2478e-21
c97532_g1	WD repeat- and FYVE domain-containing protein 4 OS=Homo sapiens GN=WDFY4 PE=1 SV=3	-2.3408	1.3418e-21
c62880_g1	Leucine-rich repeat-containing protein 40 OS=Pongo abelii GN=LRRC40 PE=2 SV=1	-5.3961	1.3556e-21
c97369_g1	ATP-dependent DNA helicase PIF1 OS=Emericella nidulans (strain FGSC A4 / ATCC 38163 / CBS 112.46 / NRRL 194 / M139) GN=pif1 PE=3 SV=2	-2.1303	1.4905e-21
c86327_g1	Cbp/p300-interacting transactivator 3 OS=Gallus gallus GN=CITED3 PE=2 SV=1	-2.2102	1.7418e-21
c92574_g2	Keratin, type I cytoskeletal 18 OS=Danio rerio GN=krt18 PE=1 SV=2	-4.4002	2.038e-21
c89568_g1	Sodium channel protein type 5 subunit alpha OS=Homo sapiens GN=SCN5A PE=1 SV=2	-3.0648	2.0917e-21
c95059_g1	Rootletin OS=Homo sapiens GN=CROCC PE=1 SV=1	-3.4861	2.1467e-21
c88801_g1	Nucleus accumbens-associated protein 2 OS=Mus musculus GN=Nacc2 PE=2 SV=1	-2.966	2.158e-21
c79504_g1	LIM domain and actin-binding protein 1 OS=Homo sapiens GN=LIMA1 PE=1 SV=1	-7.3938	2.5249e-21
c90115_g2	Septin-4 OS=Pongo abelii GN=SEPT4 PE=2 SV=1	-2.5912	2.788e-21
c90012_g1	Ras-related protein Rab-13 OS=Danio rerio GN=rab13 PE=1 SV=1	-2.1788	2.8017e-21
c79531_g1	Amine oxidase [flavin-containing] A OS=Canis familiaris GN=MAOA PE=2 SV=1	-2.8771	3.0645e-21
c93346_g1	Integrin beta-8 OS=Homo sapiens GN=ITGB8 PE=2 SV=1	-2.6548	3.1153e-21
c86816_g2	Serine/threonine-protein kinase pim-2 OS=Mus musculus GN=Pim2 PE=1 SV=1	-4.0179	3.7102e-21
c42030_g1	Potassium channel subfamily K member 13 OS=Homo sapiens GN=KCNK13 PE=2 SV=2	-5.4851	4.0494e-21
c7074_g1	Protein unc-80 homolog OS=Homo sapiens GN=UNC80 PE=2 SV=2	-7.6183	4.245e-21
c84846_g1	Ras-related and estrogen-regulated growth inhibitor OS=Homo sapiens GN=RERG PE=1 SV=1	-2.3621	4.6684e-21
c67851_g1	Gap junction gamma-1 protein OS=Homo sapiens GN=GJC1 PE=1 SV=2	-7.6209	4.9027e-21
c80205_g2	F-box only protein 40 OS=Homo sapiens GN=FBXO40 PE=2 SV=2	-3.2612	5.7388e-21
c90234_g1	Rap1 GTPase-activating protein 2 OS=Gallus gallus GN=RAP1GAP2 PE=2 SV=2	-6.7045	5.7689e-21
c93246_g2	Catenin delta-2 OS=Mus musculus GN=Ctnnd2 PE=1 SV=1	-4.6126	6.605e-21
c89825_g2	Zona pellucida sperm-binding protein 3 OS=Homo sapiens GN=ZP3 PE=1 SV=2	-10.194	6.689e-21
c84818_g1	P3 protein OS=Bos taurus GN=SLC10A3 PE=2 SV=1	-2.6398	7.1547e-21
c15169_g1	Tyrosine aminotransferase OS=Mus musculus GN=Tat PE=1 SV=1	-9.0151	7.3619e-21
c90175_g1	Galectin-related protein OS=Gallus gallus GN=LGALSL PE=2 SV=1	-2.9771	7.469e-21
c84297_g1	Prostaglandin F2-alpha receptor OS=Bos taurus GN=PTGFR PE=2 SV=1	-2.7439	9.1577e-21
c93217_g1	Switch-associated protein 70 OS=Gallus gallus GN=SWAP70 PE=2 SV=1	-3.1479	1.0068e-20
c87495_g2	Collagen alpha-1(XXI) chain OS=Xenopus laevis GN=col21a1 PE=2 SV=1	-6.2077	1.0234e-20
c92188_g1	Myosin-9 OS=Mus musculus GN=Myh9 PE=1 SV=4	-2.2558	1.0359e-20
c108398_g1	4F2 cell-surface antigen heavy chain OS=Rattus norvegicus GN=Slc3a2 PE=1 SV=1	-7.0819	1.0611e-20
c44057_g1	Protein YIPF3 OS=Danio rerio GN=yipf3 PE=2 SV=1	-7.3314	1.0708e-20
c88400_g2	Transposon Tf2-11 polyprotein OS=Schizosaccharomyces pombe (strain 972 / ATCC 24843) GN=Tf2-11 PE=3 SV=1	-7.7229	1.1254e-20
c85607_g1	Tensin-3 OS=Homo sapiens GN=TNS3 PE=1 SV=2	-4.0496	1.2017e-20
c97961_g1	Kalirin OS=Homo sapiens GN=KALRN PE=1 SV=2	-2.2483	1.2366e-20
c93484_g1	Galactocerebrosidase OS=Salmo salar GN=galc PE=2 SV=1	-2.933	1.4344e-20
c34353_g1	Four and a half LIM domains protein 2 OS=Homo sapiens GN=FHL2 PE=1 SV=3	-4.8161	1.7985e-20
c84535_g1	Glutamate receptor 1 OS=Rattus norvegicus GN=Gria1 PE=1 SV=2	-4.5536	1.9467e-20
c89904_g1	Visual system homeobox 2 OS=Danio rerio GN=vsx2 PE=2 SV=3	-4.37	2.1678e-20
c144233_g1	Transcriptional activator GLI3 OS=Pan troglodytes GN=GLI3 PE=2 SV=1	-6.3421	2.3647e-20
c91581_g1	Serine hydrolase-like protein OS=Danio rerio GN=serhl PE=2 SV=1	-3.1263	2.4278e-20
c86982_g1	PCTP-like protein OS=Mus musculus GN=Stard10 PE=1 SV=1	-3.5791	2.5344e-20
c84400_g1	Protein shisa-5 OS=Homo sapiens GN=SHISA5 PE=1 SV=1	-2.6305	2.5505e-20
c86740_g1	4-diphosphocytidyl-2-C-methyl-D-erythritol kinase OS=Delftia acidovorans (strain DSM 14801 / SPH-1) GN=ispE PE=3 SV=1	-2.3553	2.776e-20
c109828_g1	Shadow of prion protein OS=Danio rerio GN=sprn PE=2 SV=1	-7.7109	2.9445e-20
c89894_g2	Kelch-like protein 3 OS=Danio rerio GN=klhl3 PE=3 SV=1	-4.8115	3.0677e-20
c88663_g2	CD48 antigen OS=Rattus norvegicus GN=Cd48 PE=1 SV=1	-6.1696	3.3119e-20
c71016_g1	Lipid phosphate phosphohydrolase 1 OS=Cavia porcellus GN=PPAP2A PE=2 SV=1	-5.145	3.4309e-20
c85883_g1	Protein MAATS1 OS=Mus musculus GN=Maats1 PE=2 SV=3	-5.2032	3.4917e-20
c95417_g1	Putative nuclease HARBI1 OS=Danio rerio GN=harbi1 PE=2 SV=1	-3.9334	3.5567e-20
c84684_g1	Ceramide synthase 1 OS=Mus musculus GN=Cers1 PE=1 SV=1	-4.8482	3.5711e-20
c79846_g1	Fibroblast growth factor 2 (Fragments) OS=Cavia porcellus GN=FGF2 PE=1 SV=2	-7.6896	3.5972e-20
c87091_g4	Radixin OS=Bos taurus GN=RDX PE=2 SV=1	-5.2709	3.631e-20
c84907_g1	Putative acyl-CoA dehydrogenase AidB OS=Escherichia coli (strain K12) GN=aidB PE=1 SV=3	-5.0904	3.7914e-20
c82123_g1	THAP domain-containing protein 4 OS=Bos taurus GN=THAP4 PE=2 SV=2	-2.1801	3.8779e-20
c96195_g1	Retrovirus-related Pol polyprotein from transposon 297 OS=Drosophila melanogaster GN=pol PE=3 SV=1	-3.1784	4.1195e-20
c89961_g1	Calponin-2 OS=Mus musculus GN=Cnn2 PE=1 SV=1	-2.8297	4.9109e-20
c91269_g2	Relaxin-3 OS=Sus scrofa GN=RLN3 PE=1 SV=1	-6.1158	5.1766e-20
c62305_g1	Rab effector MyRIP OS=Danio rerio GN=myrip PE=1 SV=1	-7.2825	5.5788e-20
c90235_g2	Integrin alpha-8 OS=Gallus gallus GN=ITGA8 PE=1 SV=1	-2.9733	6.1256e-20
c93056_g1	Monocarboxylate transporter 1 OS=Bos taurus GN=SLC16A1 PE=2 SV=2	-2.0863	6.3628e-20
c82975_g1	Interferon-inducible GTPase 5 OS=Rattus norvegicus GN=Irgc PE=2 SV=1	-3.403	6.4739e-20
c95229_g1	WD repeat-containing protein 19 OS=Mus musculus GN=Wdr19 PE=1 SV=1	-2.4529	7.6431e-20
c81588_g1	Sodium/calcium exchanger 1 OS=Felis catus GN=SLC8A1 PE=2 SV=1	-6.4776	9.0398e-20
c80372_g1	Uncharacterized protein C7orf57 homolog OS=Mus musculus GN=Gm11992 PE=2 SV=1	-2.2547	1.0107e-19
c89638_g2	Uncharacterized protein C11orf80 OS=Homo sapiens GN=C11orf80 PE=2 SV=2	-3.5781	1.1444e-19
c85309_g2	E3 ubiquitin-protein ligase RNF182 OS=Homo sapiens GN=RNF182 PE=1 SV=1	-4.1676	1.1532e-19
c94367_g1	Nuclear RNA export factor 1 OS=Homo sapiens GN=NXF1 PE=1 SV=1	-2.1331	1.2031e-19
c97389_g1	Rap guanine nucleotide exchange factor 6 OS=Homo sapiens GN=RAPGEF6 PE=1 SV=2	-3.0869	1.231e-19
c96976_g1	Folliculin-interacting protein 1 OS=Homo sapiens GN=FNIP1 PE=1 SV=3	-2.1331	1.2445e-19
c86976_g1	Ankyrin repeat and SOCS box protein 1 OS=Homo sapiens GN=ASB1 PE=1 SV=1	-2.8084	1.261e-19
c91050_g1	Niban-like protein 1 OS=Mus musculus GN=Fam129b PE=2 SV=2	-2.1081	1.3227e-19
c89295_g1	Cyclin-dependent kinase inhibitor 1B OS=Homo sapiens GN=CDKN1B PE=1 SV=1	-3.3518	1.4242e-19
c83263_g1	Glutamate dehydrogenase 1, mitochondrial OS=Homo sapiens GN=GLUD1 PE=1 SV=2	-2.5717	1.4841e-19
c77550_g1	Protein atonal homolog 7 OS=Danio rerio GN=atoh7 PE=1 SV=1	-3.9324	1.5371e-19
c81565_g2	Ubiquitin carboxyl-terminal hydrolase 43 OS=Homo sapiens GN=USP43 PE=1 SV=2	-6.1067	1.5844e-19
c82384_g1	DNA-directed RNA polymerase III subunit RPC7-like OS=Bos taurus GN=POLR3GL PE=2 SV=1	-3.4874	1.8636e-19
c80977_g1	Potassium channel subfamily K member 1 OS=Homo sapiens GN=KCNK1 PE=1 SV=1	-5.9966	1.9994e-19
c96714_g1	Retrovirus-related Pol polyprotein from transposon 17.6 OS=Drosophila melanogaster GN=pol PE=3 SV=1	-4.0223	2.0242e-19
c88246_g4	Sodium-dependent lysophosphatidylcholine symporter 1 OS=Xenopus tropicalis GN=mfsd2a PE=2 SV=1	-3.9413	2.3383e-19
c96411_g1	Calpain-15 OS=Homo sapiens GN=CAPN15 PE=1 SV=1	-2.6146	2.6846e-19
c92836_g1	Retrovirus-related Pol polyprotein from transposon 412 OS=Drosophila melanogaster GN=POL PE=3 SV=1	-5.4871	2.884e-19
c78241_g1	Palmitoleoyl-protein carboxylesterase notum1a OS=Danio rerio GN=notum1a PE=2 SV=1	-6.4835	3.1462e-19
c93707_g1	Serine/threonine-protein kinase Sgk1 OS=Danio rerio GN=sgk1 PE=2 SV=1	-2.1829	3.195e-19
c92186_g1	Syntaxin-11 OS=Mus musculus GN=Stx11 PE=2 SV=1	-2.4504	3.3373e-19
c97422_g1	Germinal-center associated nuclear protein OS=Mus musculus GN=Mcm3ap PE=1 SV=2	-2.2138	3.4536e-19
c73125_g1	UDP-glucuronosyltransferase 2A1 OS=Rattus norvegicus GN=Ugt2a1 PE=2 SV=1	-7.6298	3.4908e-19
c97031_g1	Low-density lipoprotein receptor-related protein 12 OS=Pongo abelii GN=LRP12 PE=2 SV=2	-2.0431	3.6236e-19
c82227_g1	GTPase-activating Rap/Ran-GAP domain-like protein 3 OS=Danio rerio GN=garnl3 PE=3 SV=1	-5.5791	3.7668e-19
c85225_g1	Rho-related GTP-binding protein RhoU OS=Mus musculus GN=Rhou PE=2 SV=1	-3.396	3.9105e-19
c95037_g1	Kalirin OS=Homo sapiens GN=KALRN PE=1 SV=2	-4.7047	4.1848e-19
c79276_g1	Melanocortin-2 receptor accessory protein 2B OS=Danio rerio GN=mrap2b PE=1 SV=1	-6.7018	4.2012e-19
c45375_g1	E3 ubiquitin-protein ligase pellino homolog 1 OS=Mus musculus GN=Peli1 PE=1 SV=2	-7.0513	4.4562e-19
c78663_g1	Junctional adhesion molecule A OS=Felis catus GN=F11R PE=1 SV=1	-6.3919	4.5853e-19
c82189_g1	Protein FAM46A OS=Homo sapiens GN=FAM46A PE=1 SV=2	-2.8331	4.7813e-19
c95537_g1	Ligand of Numb protein X 2 OS=Homo sapiens GN=LNX2 PE=1 SV=1	-4.3795	5.0958e-19
c75199_g1	BCL2/adenovirus E1B 19 kDa protein-interacting protein 3 OS=Mus musculus GN=Bnip3 PE=1 SV=1	-4.7885	6.5956e-19
c85205_g1	Tyrosine-protein phosphatase non-receptor type 22 OS=Homo sapiens GN=PTPN22 PE=1 SV=2	-5.5716	6.7395e-19
c76724_g1	Atrial natriuretic peptide receptor 1 OS=Rattus norvegicus GN=Npr1 PE=1 SV=1	-7.2976	8.1306e-19
c80694_g1	Arylamine N-acetyltransferase, pineal gland isozyme NAT-10 OS=Gallus gallus PE=2 SV=1	-3.7053	8.2228e-19
c54870_g1	Tetraspan membrane protein of hair cell stereocilia homolog OS=Gallus gallus GN=LHFPL5 PE=2 SV=1	-6.3897	9.2002e-19
c78520_g1	Protein sel-1 homolog 3 OS=Homo sapiens GN=SEL1L3 PE=1 SV=2	-6.3065	1.0107e-18
c92263_g1	Procollagen galactosyltransferase 2 OS=Mus musculus GN=Colgalt2 PE=2 SV=2	-4.0893	1.1799e-18
c95515_g1	Nicotinamide phosphoribosyltransferase OS=Rattus norvegicus GN=Nampt PE=1 SV=1	-2.0477	1.2154e-18
c55799_g1	Cartilage intermediate layer protein 1 OS=Mus musculus GN=Cilp PE=2 SV=1	-5.8275	1.2186e-18
c46765_g2	Paired box protein Pax-5 OS=Xenopus laevis GN=pax5 PE=2 SV=1	-9.2253	1.4389e-18
c89034_g1	Oxidoreductase HTATIP2 OS=Pongo pygmaeus GN=HTATIP2 PE=3 SV=1	-2.4838	1.4664e-18
c96219_g1	Nuclear receptor subfamily 1 group D member 2 OS=Rattus norvegicus GN=Nr1d2 PE=2 SV=1	-2.1173	1.5891e-18
c68373_g1	Iroquois-class homeodomain protein IRX-4 OS=Mus musculus GN=Irx4 PE=2 SV=1	-5.1574	1.6884e-18
c97510_g1	CCR4-NOT transcription complex subunit 1 OS=Danio rerio GN=cnot1 PE=2 SV=1	-1.9688	1.8226e-18
c93210_g1	Glutamate receptor 3 OS=Mus musculus GN=Gria3 PE=1 SV=2	-2.8065	2.0407e-18
c86695_g1	Mothers against decapentaplegic homolog 1 OS=Rattus norvegicus GN=Smad1 PE=2 SV=1	-6.485	2.042e-18
c80803_g1	Calcium-binding protein 7 OS=Rattus norvegicus GN=Cabp7 PE=1 SV=1	-5.0785	2.1798e-18
c81362_g1	XIAP-associated factor 1 OS=Homo sapiens GN=XAF1 PE=1 SV=1	-4.1117	2.2101e-18
c84761_g1	ADP-ribosylation factor-like protein 2-binding protein OS=Danio rerio GN=arl2bp PE=1 SV=2	-3.4179	2.4397e-18
c87357_g1	Ribonuclease T2 OS=Danio rerio GN=rnaset2 PE=2 SV=1	-2.2958	3.0034e-18
c87655_g1	UPF0461 protein C5orf24 homolog OS=Bos taurus PE=2 SV=1	-3.391	3.3471e-18
c97089_g1	Protein GREB1 OS=Mus musculus GN=Greb1 PE=2 SV=2	-2.8665	3.3599e-18
c94451_g2	Centrosomal protein of 89 kDa OS=Danio rerio GN=cep89 PE=2 SV=1	-3.038	3.3761e-18
c96163_g1	Tyrosine-protein kinase Mer OS=Mus musculus GN=Mertk PE=1 SV=1	-2.3709	4.0574e-18
c88846_g3	Galectin-related protein OS=Danio rerio GN=lgalsl PE=2 SV=1	-2.2092	4.1885e-18
c86118_g3	Galectin-9 OS=Rattus norvegicus GN=Lgals9 PE=2 SV=2	-5.6203	4.3847e-18
c143183_g1	Small proline-rich protein 3 OS=Homo sapiens GN=SPRR3 PE=1 SV=2	-9.6168	4.6715e-18
c79418_g1	Guanylate cyclase 2G OS=Rattus norvegicus GN=Gucy2g PE=2 SV=2	-6.2048	5.5055e-18
c87879_g3	SPRY domain-containing SOCS box protein 4 OS=Homo sapiens GN=SPSB4 PE=1 SV=1	-3.0303	5.7496e-18
c89690_g1	Coiled-coil domain-containing protein 106 OS=Bos taurus GN=CCDC106 PE=2 SV=1	-1.9383	5.798e-18
c95938_g1	Choline transporter-like protein 1 OS=Xenopus laevis GN=slc44a1 PE=2 SV=2	-2.0032	5.8181e-18
c96533_g2	La-related protein 1 OS=Mus musculus GN=Larp1 PE=1 SV=3	-2.7156	6.0039e-18
c91070_g1	Serine/threonine-protein kinase H1 homolog OS=Danio rerio GN=pskh1 PE=2 SV=2	-5.058	6.0347e-18
c91317_g2	Long-chain-fatty-acid--CoA ligase ACSBG2 OS=Xenopus laevis GN=acsbg2 PE=2 SV=1	-2.25	6.1189e-18
c89794_g4	GTP-binding protein REM 2 OS=Homo sapiens GN=REM2 PE=1 SV=2	-3.0211	6.3621e-18
c60550_g1	Trypsin inhibitor ClTI-1 OS=Gallus gallus PE=1 SV=1	-2.1681	6.9208e-18
c84216_g1	Vasoactive intestinal polypeptide receptor OS=Carassius auratus GN=vipr1 PE=2 SV=1	-3.5811	6.9369e-18
c93788_g2	Exocyst complex component 3-like protein 2 OS=Homo sapiens GN=EXOC3L2 PE=2 SV=1	-2.4217	7.0935e-18
c91683_g3	Protein disulfide-isomerase TMX3 OS=Xenopus laevis GN=tmx3 PE=2 SV=1	-2.0873	7.3021e-18
c82472_g1	Zinc finger protein 135 OS=Bos taurus GN=ZNF135 PE=2 SV=1	-2.4123	8.4131e-18
c85983_g4	ATP-binding cassette sub-family A member 1 OS=Mus musculus GN=Abca1 PE=1 SV=4	-4.9104	8.7931e-18
c82952_g1	Hexosaminidase D OS=Mus musculus GN=Hexdc PE=1 SV=1	-5.3328	9.4691e-18
c96614_g2	Scavenger receptor cysteine-rich type 1 protein M130 OS=Sus scrofa GN=CD163 PE=1 SV=1	-3.8929	1.0099e-17
c134586_g1	Zinc finger protein 569 OS=Homo sapiens GN=ZNF569 PE=1 SV=1	-7.462	1.0432e-17
c83427_g1	Protein MAATS1 OS=Mus musculus GN=Maats1 PE=2 SV=3	-4.9051	1.0844e-17
c86947_g1	Prolyl 4-hydroxylase subunit alpha-1 OS=Bos taurus GN=P4HA1 PE=1 SV=1	-2.7856	1.1241e-17
c96183_g2	Transposon TX1 uncharacterized 149 kDa protein OS=Xenopus laevis PE=3 SV=1	-3.4106	1.2323e-17
c95958_g3	Receptor-type tyrosine-protein phosphatase zeta OS=Mus musculus GN=Ptprz1 PE=1 SV=1	-5.5636	1.2493e-17
c83141_g2	Hematological and neurological expressed 1 protein OS=Homo sapiens GN=HN1 PE=1 SV=3	-3.2681	1.2955e-17
c87218_g1	Prominin-1-A OS=Danio rerio GN=prom1a PE=2 SV=2	-2.3046	1.3222e-17
c31008_g1	Neuronal PAS domain-containing protein 4 OS=Rattus norvegicus GN=Npas4 PE=2 SV=1	-6.3012	1.3465e-17
c89393_g1	Hepatocyte growth factor activator OS=Mus musculus GN=Hgfac PE=1 SV=1	-3.0519	1.4205e-17
c81282_g1	F-box only protein 2 OS=Bos taurus GN=FBXO2 PE=2 SV=1	-3.5065	1.4673e-17
c97505_g1	Neurobeachin-like protein 1 OS=Homo sapiens GN=NBEAL1 PE=2 SV=3	-2.4907	1.5068e-17
c11054_g1	Protein kinase C epsilon type OS=Homo sapiens GN=PRKCE PE=1 SV=1	-7.6229	1.5691e-17
c79018_g1	Retrovirus-related Pol polyprotein from transposon 412 OS=Drosophila melanogaster GN=POL PE=3 SV=1	-6.3443	1.6353e-17
c95949_g1	Minor histocompatibility protein HA-1 OS=Pongo abelii GN=HMHA1 PE=2 SV=1	-3.3994	2.1263e-17
c53828_g1	Ras and EF-hand domain-containing protein OS=Danio rerio GN=rasef PE=2 SV=1	-5.7347	2.3237e-17
c95662_g1	Rho guanine nucleotide exchange factor 18 OS=Mus musculus GN=Arhgef18 PE=2 SV=2	-2.0366	2.3628e-17
c84559_g1	Microtubule-associated proteins 1A/1B light chain 3A OS=Bos taurus GN=MAP1LC3A PE=2 SV=1	-3.9549	2.7139e-17
c81002_g1	U11/U12 small nuclear ribonucleoprotein 35 kDa protein OS=Danio rerio GN=snrnp35 PE=2 SV=1	-2.238	2.7644e-17
c95726_g1	Inosine-5'-monophosphate dehydrogenase 1b OS=Danio rerio GN=impdh1b PE=2 SV=1	-1.9888	2.8371e-17
c95738_g1	Prickle-like protein 2 OS=Homo sapiens GN=PRICKLE2 PE=1 SV=2	-2.0029	2.8614e-17
c89946_g1	Occludin OS=Xenopus laevis GN=ocln PE=1 SV=1	-2.4778	3.2263e-17
c89613_g2	Protein brambleberry OS=Danio rerio GN=bmb PE=2 SV=1	-3.8278	3.3226e-17
c80035_g1	Glutaredoxin-1 OS=Mus musculus GN=Glrx PE=1 SV=3	-2.5668	3.56e-17
c45659_g1	Insulin gene enhancer protein isl-2b OS=Danio rerio GN=isl2b PE=2 SV=1	-7.0412	3.6772e-17
c92595_g1	DmX-like protein 2 OS=Homo sapiens GN=DMXL2 PE=1 SV=2	-3.6475	3.7675e-17
c83428_g1	Tumor protein p53-inducible nuclear protein 1 OS=Homo sapiens GN=TP53INP1 PE=1 SV=1	-4.2156	4.0456e-17
c89678_g1	RING finger protein 24 OS=Homo sapiens GN=RNF24 PE=1 SV=1	-4.7133	4.4326e-17
c87125_g1	N-acylneuraminate cytidylyltransferase OS=Oncorhynchus mykiss GN=cmas PE=2 SV=1	-2.1088	4.4907e-17
c86859_g1	Protein phosphatase 1L OS=Homo sapiens GN=PPM1L PE=1 SV=1	-1.9893	4.7613e-17
c82609_g1	Intestinal mucin-like protein (Fragment) OS=Rattus norvegicus PE=2 SV=1	-7.0295	4.8438e-17
c93105_g1	Ataxin-1 OS=Homo sapiens GN=ATXN1 PE=1 SV=2	-5.549	5.2467e-17
c95718_g1	Multidrug resistance-associated protein 7 OS=Mus musculus GN=Abcc10 PE=2 SV=1	-2.1506	5.6178e-17
c94673_g1	Cytoplasmic protein NCK2 OS=Homo sapiens GN=NCK2 PE=1 SV=2	-2.1397	6.1658e-17
c92076_g1	Long-chain-fatty-acid--CoA ligase ACSBG2 OS=Xenopus laevis GN=acsbg2 PE=2 SV=1	-2.8334	6.5635e-17
c87842_g2	IQ calmodulin-binding motif-containing protein 1 OS=Mus musculus GN=Iqcb1 PE=1 SV=2	-2.6573	6.81e-17
c95199_g1	Sodium bicarbonate transporter-like protein 11 OS=Mus musculus GN=Slc4a11 PE=2 SV=1	-4.9016	6.9963e-17
c78547_g1	Seizure protein 6 homolog OS=Xenopus laevis GN=sez6 PE=2 SV=1	-7.4165	7.5357e-17
c85540_g1	CST complex subunit STN1 OS=Danio rerio GN=obfc1 PE=2 SV=1	-1.9735	8.3993e-17
c85862_g1	Kelch-like protein 3 OS=Danio rerio GN=klhl3 PE=3 SV=1	-4.2629	9.304e-17
c97547_g1	Lysosomal-trafficking regulator OS=Bos taurus GN=LYST PE=1 SV=1	-2.0512	9.5375e-17
c90617_g1	Palmitoyltransferase ZDHHC23 OS=Mus musculus GN=Zdhhc23 PE=2 SV=1	-2.3867	9.8212e-17
c88034_g2	Doublesex- and mab-3-related transcription factor 2 OS=Homo sapiens GN=DMRT2 PE=2 SV=2	-2.0875	1.0158e-16
c87495_g1	Collagen alpha-1(XV) chain OS=Mus musculus GN=Col15a1 PE=1 SV=2	-4.291	1.0805e-16
c77178_g2	Glycogen debranching enzyme OS=Canis familiaris GN=AGL PE=2 SV=1	-5.6244	1.1641e-16
c83055_g1	Cadherin-like protein 26 OS=Homo sapiens GN=CDH26 PE=2 SV=3	-2.2986	1.2234e-16
c44885_g1	Cellular tumor antigen p53 OS=Barbus barbus GN=tp53 PE=2 SV=1	-4.4888	1.2278e-16
c87138_g2	Mitogen-activated protein kinase kinase kinase kinase 2 OS=Homo sapiens GN=MAP4K2 PE=1 SV=2	-2.9305	1.2572e-16
c60753_g1	Large neutral amino acids transporter small subunit 3 OS=Mus musculus GN=Slc43a1 PE=1 SV=1	-7.3685	1.333e-16
c77341_g1	Transcriptional enhancer factor TEF-3 OS=Gallus gallus GN=TEAD4 PE=2 SV=1	-7.2364	1.3423e-16
c94076_g1	Phospholipase D3 OS=Rattus norvegicus GN=Pld3 PE=2 SV=1	-2.6493	1.404e-16
c88697_g1	Coiled-coil domain-containing protein 66 OS=Pongo abelii GN=CCDC66 PE=2 SV=1	-3.3607	1.5733e-16
c82490_g1	Microtubule-associated proteins 1A/1B light chain 3C OS=Homo sapiens GN=MAP1LC3C PE=1 SV=1	-3.8695	1.5968e-16
c70011_g1	Eotaxin OS=Cavia porcellus GN=CCL11 PE=1 SV=2	-7.4986	1.7055e-16
c93438_g1	Sodium/myo-inositol cotransporter OS=Canis familiaris GN=SLC5A3 PE=2 SV=1	-2.8489	1.7883e-16
c84111_g3	Heparan sulfate glucosamine 3-O-sulfotransferase 2 OS=Homo sapiens GN=HS3ST2 PE=1 SV=1	-7.4109	1.8683e-16
c93206_g1	Prospero homeobox protein 1 OS=Homo sapiens GN=PROX1 PE=1 SV=2	-2.0831	2.0324e-16
c77580_g2	Arachidonate 5-lipoxygenase-activating protein OS=Mus musculus GN=Alox5ap PE=1 SV=2	-3.6538	2.0552e-16
c88865_g2	Membrane-bound O-acyltransferase domain-containing protein 2 OS=Gallus gallus GN=mboat2 PE=2 SV=1	-2.9315	2.1735e-16
c90360_g3	Transposable element Tcb2 transposase OS=Caenorhabditis briggsae PE=3 SV=1	-5.7451	2.4059e-16
c89171_g1	D-glucuronyl C5-epimerase OS=Bos taurus GN=GLCE PE=1 SV=2	-2.1828	2.4456e-16
c82922_g1	Dynamin-3 OS=Homo sapiens GN=DNM3 PE=1 SV=4	-6.3044	2.5253e-16
c91273_g1	Solute carrier family 35 member F2 OS=Xenopus tropicalis GN=slc35f2 PE=2 SV=2	-2.8602	2.5495e-16
c97285_g1	Unconventional myosin-XVIIIa OS=Homo sapiens GN=MYO18A PE=1 SV=3	-2.0621	2.6726e-16
c96625_g1	E3 ubiquitin-protein ligase RNF31 OS=Homo sapiens GN=RNF31 PE=1 SV=1	-2.0916	2.7172e-16
c97524_g1	Transposable element Tcb1 transposase OS=Caenorhabditis briggsae PE=3 SV=1	-3.6851	2.7471e-16
c89740_g1	Protein NDRG3 OS=Bos taurus GN=NDRG3 PE=2 SV=1	-1.8902	2.8057e-16
c59479_g1	Fatty acid desaturase 6 OS=Homo sapiens GN=FADS6 PE=2 SV=2	-8.8712	2.8561e-16
c95427_g1	Histone deacetylase 4 OS=Gallus gallus GN=HDAC4 PE=2 SV=1	-2.6408	2.9992e-16
c72042_g2	Complement C3 OS=Cavia porcellus GN=C3 PE=1 SV=2	-5.3377	3.0521e-16
c85449_g2	Serine/threonine-protein kinase pim-2 OS=Danio rerio GN=pim2 PE=2 SV=2	-4.0253	3.0593e-16
c80343_g1	Thioredoxin-like protein AAED1 OS=Takifugu rubripes GN=aaed1 PE=3 SV=1	-3.688	3.2072e-16
c93141_g1	DNA excision repair protein ERCC-6-like 2 OS=Bos taurus GN=ERCC6L2 PE=2 SV=3	-2.2605	3.2606e-16
c82417_g1	WD repeat-containing protein 55 OS=Danio rerio GN=wdr55 PE=2 SV=2	-2.1013	3.3591e-16
c50884_g1	Protein delta homolog 1 OS=Homo sapiens GN=DLK1 PE=1 SV=3	-8.2348	3.5564e-16
c79333_g1	Neuronal membrane glycoprotein M6-b OS=Mus musculus GN=Gpm6b PE=1 SV=2	-4.4203	3.7355e-16
c85316_g1	Protein FAM167A OS=Danio rerio GN=fam167a PE=2 SV=1	-3.2962	3.9239e-16
c84000_g1	Retinol-binding protein 1 OS=Homo sapiens GN=RBP1 PE=1 SV=2	-5.1806	3.9986e-16
c97135_g2	PHD finger protein 21A OS=Homo sapiens GN=PHF21A PE=1 SV=1	-2.7709	4.4723e-16
c93838_g1	EGF-like repeat and discoidin I-like domain-containing protein 3 OS=Mus musculus GN=Edil3 PE=1 SV=2	-2.5256	4.8134e-16
c80042_g1	Phospholipase D4 OS=Mus musculus GN=Pld4 PE=2 SV=1	-5.4354	4.9433e-16
c92833_g1	Solute carrier family 15 member 2 OS=Oryctolagus cuniculus GN=SLC15A2 PE=2 SV=1	-3.2445	5.2847e-16
c91053_g2	Zinc transporter 1 OS=Macaca fascicularis GN=SLC30A1 PE=2 SV=1	-7.1962	5.2993e-16
c94598_g1	ADP-ribosylation factor-binding protein GGA1 OS=Mus musculus GN=Gga1 PE=1 SV=1	-1.8631	5.6363e-16
c82271_g1	Neuron-specific protein family member 2 OS=Homo sapiens GN=NSG2 PE=2 SV=1	-3.756	5.8708e-16
c85036_g1	Midkine-B OS=Xenopus laevis GN=mdk-b PE=2 SV=1	-6.113	6.7445e-16
c92602_g1	Neuroserpin OS=Gallus gallus GN=SERPINI1 PE=1 SV=1	-3.059	6.8697e-16
c79715_g1	Endoplasmic reticulum-Golgi intermediate compartment protein 2 OS=Homo sapiens GN=ERGIC2 PE=1 SV=2	-5.7002	7.2023e-16
c87319_g1	Tumor necrosis factor receptor superfamily member 19L OS=Macaca fascicularis GN=RELT PE=2 SV=1	-4.1835	7.4404e-16
c96566_g1	Neurabin-1 OS=Rattus norvegicus GN=Ppp1r9a PE=1 SV=1	-2.2684	7.7799e-16
c94858_g3	Counting factor associated protein D OS=Dictyostelium discoideum GN=cfaD PE=1 SV=1	-1.7978	7.8269e-16
c88280_g1	Vesicle-associated membrane protein 3 OS=Homo sapiens GN=VAMP3 PE=1 SV=3	-1.8417	8.1673e-16
c95878_g1	Serine/arginine repetitive matrix protein 1 OS=Gallus gallus GN=SRRM1 PE=2 SV=1	-1.9375	8.5162e-16
c143806_g1	Mitochondria-eating protein OS=Danio rerio GN=spata18 PE=2 SV=2	-6.3941	8.5335e-16
c79073_g1	Leucine-rich repeat-containing protein 58 OS=Xenopus laevis GN=lrrc58 PE=2 SV=1	-2.3264	8.9708e-16
c92610_g1	Synaptic vesicle glycoprotein 2B OS=Homo sapiens GN=SV2B PE=1 SV=1	-3.0344	9.3523e-16
c97063_g2	Laminin subunit alpha-1 OS=Mus musculus GN=Lama1 PE=1 SV=1	-3.3413	9.4934e-16
c89244_g1	Roundabout homolog 1 OS=Rattus norvegicus GN=Robo1 PE=1 SV=1	-3.3733	9.8331e-16
c91032_g1	Alpha-enolase OS=Alligator mississippiensis PE=2 SV=3	-4.0943	1.0544e-15
c93294_g3	Oxysterol-binding protein-related protein 6 OS=Mus musculus GN=Osbpl6 PE=2 SV=1	-2.4539	1.2139e-15
c92381_g1	Y+L amino acid transporter 2 OS=Danio rerio GN=slc7a6 PE=2 SV=1	-1.9191	1.2307e-15
c95464_g1	Nephrocystin-4 OS=Mus musculus GN=Nphp4 PE=1 SV=2	-2.4958	1.2756e-15
c85159_g1	DnaJ homolog subfamily B member 14 OS=Mus musculus GN=Dnajb14 PE=2 SV=1	-2.4492	1.2966e-15
c89728_g1	Homeobox protein unc-4 homolog OS=Mus musculus GN=Uncx PE=2 SV=2	-1.9123	1.3046e-15
c94497_g1	Delta-like protein 4 OS=Homo sapiens GN=DLL4 PE=1 SV=1	-3.1907	1.3241e-15
c83310_g1	Tetraspanin-12 OS=Bos taurus GN=TSPAN12 PE=2 SV=1	-5.4628	1.3517e-15
c85938_g1	Glutamate-rich protein 3 OS=Homo sapiens GN=ERICH3 PE=2 SV=1	-5.2515	1.3527e-15
c80989_g1	Glutamate dehydrogenase 1, mitochondrial OS=Homo sapiens GN=GLUD1 PE=1 SV=2	-3.0368	1.4042e-15
c77588_g2	Anthrax toxin receptor 2 OS=Homo sapiens GN=ANTXR2 PE=1 SV=5	-6.1666	1.4774e-15
c88667_g1	Sphingomyelin phosphodiesterase 2 OS=Mus musculus GN=Smpd2 PE=1 SV=1	-3.4943	1.5608e-15
c70003_g1	Fucolectin-4 OS=Anguilla japonica PE=2 SV=1	-4.1253	1.5616e-15
c92185_g2	Eukaryotic translation initiation factor 2-alpha kinase OS=Drosophila melanogaster GN=PEK PE=1 SV=2	-3.9781	1.6081e-15
c81328_g3	Heat shock 70 kDa protein 4 OS=Mus musculus GN=Hspa4 PE=1 SV=1	-6.5715	1.612e-15
c96772_g1	Sterile alpha motif domain-containing protein 3 OS=Mus musculus GN=Samd3 PE=2 SV=3	-3.4891	1.6531e-15
c94912_g1	Cell adhesion molecule 4 OS=Xenopus laevis GN=cadm4 PE=2 SV=1	-2.7139	1.69e-15
c72336_g1	Tomoregulin-2 OS=Bos taurus GN=TMEFF2 PE=2 SV=1	-3.9871	1.697e-15
c86498_g1	Uncharacterized protein C8orf4 homolog OS=Mus musculus PE=3 SV=1	-2.3627	1.7691e-15
c89356_g1	Nuclear mitotic apparatus protein 1 OS=Homo sapiens GN=NUMA1 PE=1 SV=2	-1.7571	1.8532e-15
c78789_g2	ATP synthase F(0) complex subunit C3, mitochondrial OS=Bos taurus GN=ATP5G3 PE=2 SV=1	-2.0831	1.9011e-15
c97286_g1	Lethal(2) giant larvae protein homolog 1 OS=Homo sapiens GN=LLGL1 PE=1 SV=3	-1.8648	1.9657e-15
c94691_g1	Proline-rich protein 12 OS=Homo sapiens GN=PRR12 PE=1 SV=2	-3.3999	2.0242e-15
c88777_g2	Glycine receptor subunit alpha-4 OS=Mus musculus GN=Glra4 PE=2 SV=3	-3.8311	2.0252e-15
c84108_g1	Excitatory amino acid transporter 1 OS=Ambystoma tigrinum GN=SLC1A3 PE=2 SV=1	-4.0632	2.4178e-15
c92596_g1	Kelch-like protein 31 OS=Danio rerio GN=klhl31 PE=2 SV=1	-3.0734	2.4188e-15
c85954_g1	E3 ubiquitin-protein ligase RNF135 OS=Mus musculus GN=Rnf135 PE=2 SV=1	-3.9279	2.6148e-15
c82339_g2	Protein N-lysine methyltransferase METTL21A OS=Danio rerio GN=mettl21a PE=2 SV=1	-3.295	2.7761e-15
c86987_g1	Meteorin-like protein OS=Danio rerio GN=metrnl PE=2 SV=1	-5.116	2.9473e-15
c97491_g1	Dedicator of cytokinesis protein 7 OS=Homo sapiens GN=DOCK7 PE=1 SV=4	-1.92	3.1876e-15
c85653_g1	Leucine-rich repeat and immunoglobulin-like domain-containing nogo receptor-interacting protein 1 OS=Gallus gallus GN=LINGO1 PE=2 SV=1	-3.2694	3.4992e-15
c96092_g3	Syndecan-3 OS=Gallus gallus GN=SDC3 PE=2 SV=2	-1.9502	3.5058e-15
c87067_g1	T-cell activation inhibitor, mitochondrial OS=Homo sapiens GN=TCAIM PE=2 SV=2	-2.1698	3.5408e-15
c63291_g1	Orexin OS=Rattus norvegicus GN=Hcrt PE=1 SV=1	-9.2751	3.5671e-15
c93063_g1	Retrovirus-related Pol polyprotein from transposon 17.6 OS=Drosophila melanogaster GN=pol PE=3 SV=1	-2.4406	3.8943e-15
c76049_g1	Ankyrin repeat and fibronectin type-III domain-containing protein 1 OS=Homo sapiens GN=ANKFN1 PE=2 SV=2	-5.7701	4.2177e-15
c85005_g1	Uroporphyrinogen-III synthase OS=Homo sapiens GN=UROS PE=1 SV=1	-2.1317	4.3899e-15
c95235_g1	Folliculin OS=Homo sapiens GN=FLCN PE=1 SV=1	-1.9116	4.4467e-15
c80693_g1	Neurotrypsin OS=Rattus norvegicus GN=Prss12 PE=1 SV=1	-5.5255	4.8346e-15
c87903_g2	Nuclear ubiquitous casein and cyclin-dependent kinase substrate 1 OS=Rattus norvegicus GN=Nucks1 PE=1 SV=1	-1.8179	4.9168e-15
c84224_g1	Inositol 1,4,5-trisphosphate receptor-interacting protein OS=Danio rerio GN=itprip PE=2 SV=1	-4.0703	4.9593e-15
c83043_g1	Collagen triple helix repeat-containing protein 1 OS=Mus musculus GN=Cthrc1 PE=2 SV=2	-2.4532	5.3557e-15
c95364_g1	Tax1-binding protein 1 homolog A OS=Danio rerio GN=tax1bp1a PE=2 SV=2	-2.7481	5.489e-15
c93175_g3	Cdc42-interacting protein 4 OS=Mus musculus GN=Trip10 PE=1 SV=2	-8.0379	5.5646e-15
c69453_g1	Protein FAM221A OS=Xenopus tropicalis GN=fam221a PE=2 SV=1	-4.4759	5.7965e-15
c92748_g2	Protein tyrosine phosphatase type IVA 2 OS=Rattus norvegicus GN=Ptp4a2 PE=2 SV=1	-1.8025	5.8728e-15
c86358_g1	Unconventional myosin-XV OS=Homo sapiens GN=MYO15A PE=1 SV=2	-3.5376	5.91e-15
c87379_g1	Coiled-coil domain-containing protein 113 OS=Danio rerio GN=ccdc113 PE=2 SV=1	-3.5525	6.1563e-15
c90928_g1	Putative methyltransferase NSUN6 OS=Homo sapiens GN=NSUN6 PE=1 SV=1	-2.0133	6.3102e-15
c92718_g1	Monocarboxylate transporter 7 OS=Homo sapiens GN=SLC16A6 PE=1 SV=2	-5.5329	6.6176e-15
c88429_g2	Disks large-associated protein 4 OS=Homo sapiens GN=DLGAP4 PE=1 SV=3	-3.527	7.3152e-15
c94214_g1	Probable E3 ubiquitin-protein ligase RNF144A-B OS=Danio rerio GN=rnf144ab PE=2 SV=1	-1.8213	7.6745e-15
c86733_g1	PiggyBac transposable element-derived protein 4 OS=Homo sapiens GN=PGBD4 PE=2 SV=3	-2.8085	7.8465e-15
c47128_g1	MICAL-like protein 1 OS=Bos taurus GN=MICALL1 PE=1 SV=2	-8.6501	7.8532e-15
c77005_g1	Adapter protein CIKS OS=Homo sapiens GN=TRAF3IP2 PE=1 SV=3	-7.1918	7.9294e-15
c84507_g3	BTB/POZ domain-containing protein kctd15-like OS=Danio rerio GN=kctd15l PE=1 SV=1	-6.2075	8.0206e-15
c82116_g1	Dapper homolog 3 OS=Homo sapiens GN=DACT3 PE=1 SV=2	-4.1042	8.2098e-15
c71733_g1	Netrin-1 OS=Mus musculus GN=Ntn1 PE=1 SV=3	-5.0564	8.9768e-15
c90400_g1	Ras-related protein Rap-1b OS=Rattus norvegicus GN=Rap1b PE=1 SV=2	-1.9752	9.0174e-15
c96343_g1	Transposon Tf2-9 polyprotein OS=Schizosaccharomyces pombe (strain 972 / ATCC 24843) GN=Tf2-9 PE=3 SV=1	-3.5238	9.07e-15
c97552_g1	Baculoviral IAP repeat-containing protein 6 OS=Mus musculus GN=Birc6 PE=1 SV=2	-2.4793	9.284e-15
c89792_g1	SH3 domain and tetratricopeptide repeat-containing protein 1 OS=Homo sapiens GN=SH3TC1 PE=1 SV=3	-2.5772	9.3824e-15
c85489_g1	Nucleoside diphosphate kinase, mitochondrial OS=Homo sapiens GN=NME4 PE=1 SV=1	-1.9236	9.6879e-15
c90970_g1	Long-chain fatty acid transport protein 6 OS=Homo sapiens GN=SLC27A6 PE=2 SV=1	-1.8998	9.8258e-15
c97184_g1	SLIT-ROBO Rho GTPase-activating protein 1 OS=Mus musculus GN=Srgap1 PE=1 SV=2	-2.0027	1.0514e-14
c88641_g1	Zinc finger protein 366 OS=Homo sapiens GN=ZNF366 PE=1 SV=1	-3.1417	1.0548e-14
c96031_g1	UPF0668 protein C10orf76 homolog OS=Danio rerio GN=zgc:63733 PE=2 SV=2	-1.9726	1.1068e-14
c96555_g1	1-phosphatidylinositol 4,5-bisphosphate phosphodiesterase gamma-2 OS=Homo sapiens GN=PLCG2 PE=1 SV=4	-2.0261	1.1284e-14
c93688_g1	Meckelin OS=Homo sapiens GN=TMEM67 PE=1 SV=2	-2.0009	1.2e-14
c87180_g1	DNA-directed DNA/RNA polymerase mu OS=Homo sapiens GN=POLM PE=1 SV=1	-2.0106	1.2122e-14
c84893_g1	Mitochondrial thiamine pyrophosphate carrier OS=Macaca fascicularis GN=SLC25A19 PE=2 SV=1	-2.7186	1.2176e-14
c80980_g1	CD48 antigen OS=Homo sapiens GN=CD48 PE=1 SV=2	-1.979	1.2879e-14
c89611_g5	Phosphatidylinositol 3,4,5-trisphosphate-dependent Rac exchanger 2 protein OS=Homo sapiens GN=PREX2 PE=2 SV=1	-4.732	1.3221e-14
c89245_g1	Stonin-1 OS=Homo sapiens GN=STON1 PE=1 SV=2	-2.0688	1.3482e-14
c97509_g1	Filamin-A OS=Homo sapiens GN=FLNA PE=1 SV=4	-1.6796	1.386e-14
c94303_g1	E3 ubiquitin-protein ligase Trim36 OS=Mus musculus GN=Trim36 PE=1 SV=2	-9.9575	1.3876e-14
c81361_g1	1-phosphatidylinositol 4,5-bisphosphate phosphodiesterase delta-4 OS=Xenopus laevis GN=plcd4 PE=2 SV=1	-2.6048	1.4144e-14
c55793_g1	Leucine-rich repeat-containing protein 4C OS=Mus musculus GN=Lrrc4c PE=1 SV=2	-7.1607	1.4393e-14
c94418_g1	Apoptotic protease-activating factor 1 OS=Danio rerio GN=apaf1 PE=2 SV=1	-2.6383	1.5998e-14
c87331_g1	Coiled-coil domain-containing protein 28B OS=Mus musculus GN=Ccdc28b PE=1 SV=3	-2.4316	1.6035e-14
c89400_g2	Ubiquitin-conjugating enzyme E2 L3 OS=Mus musculus GN=Ube2l3 PE=2 SV=1	-7.1454	1.6105e-14
c92034_g4	Polycomb group RING finger protein 5-B OS=Danio rerio GN=pcgf5b PE=2 SV=1	-2.3295	1.6848e-14
c97319_g1	Bromodomain adjacent to zinc finger domain protein 1A OS=Mus musculus GN=Baz1a PE=1 SV=3	-1.6833	1.7702e-14
c62432_g1	Muscarinic acetylcholine receptor M4 OS=Gallus gallus GN=CHRM4 PE=2 SV=1	-7.1819	1.7818e-14
c92556_g1	Acetyl-coenzyme A transporter 1 OS=Homo sapiens GN=SLC33A1 PE=1 SV=1	-1.7944	1.794e-14
c71146_g2	Transposon Tf2-6 polyprotein OS=Schizosaccharomyces pombe (strain 972 / ATCC 24843) GN=Tf2-6 PE=3 SV=1	-7.1553	1.8002e-14
c80937_g2	Ankyrin repeat and SOCS box protein 2 OS=Bos taurus GN=ASB2 PE=2 SV=1	-5.3651	1.832e-14
c73286_g1	Serine/threonine-protein kinase LATS1 OS=Homo sapiens GN=LATS1 PE=1 SV=1	-4.6826	1.8809e-14
c83999_g1	Tumor necrosis factor receptor superfamily member 5 OS=Bos taurus GN=CD40 PE=2 SV=3	-2.0776	1.9904e-14
c90051_g2	Testis-specific gene 10 protein OS=Mus musculus GN=Tsga10 PE=1 SV=1	-4.9317	2.1072e-14
c93165_g1	Myotubularin-related protein 3 OS=Homo sapiens GN=MTMR3 PE=1 SV=3	-2.8713	2.1532e-14
c75305_g1	Ictacalcin OS=Ictalurus punctatus PE=2 SV=1	-4.5403	2.2992e-14
c92624_g1	Leucine-rich repeat and WD repeat-containing protein 1 OS=Danio rerio GN=lrwd1 PE=1 SV=1	-1.8065	2.3845e-14
c91345_g1	Schwannomin-interacting protein 1 OS=Homo sapiens GN=SCHIP1 PE=1 SV=1	-2.5562	2.5539e-14
c87176_g2	Proto-oncogene tyrosine-protein kinase receptor Ret OS=Homo sapiens GN=RET PE=1 SV=3	-3.5692	2.6081e-14
c90910_g1	RNA-binding motif, single-stranded-interacting protein 1 OS=Homo sapiens GN=RBMS1 PE=1 SV=3	-2.4379	2.7492e-14
c85903_g1	Calmodulin-like protein 4 OS=Mus musculus GN=Calml4 PE=2 SV=2	-2.7558	2.8276e-14
c83159_g1	Blue-sensitive opsin OS=Carassius auratus PE=1 SV=1	-5.1332	3.0806e-14
c89623_g1	Protein NipSnap homolog 1 OS=Mus musculus GN=Nipsnap1 PE=1 SV=1	-1.7358	3.1401e-14
c74450_g1	Canalicular multispecific organic anion transporter 1 OS=Homo sapiens GN=ABCC2 PE=1 SV=3	-4.8493	3.2971e-14
c90904_g2	Centrosomal protein of 128 kDa OS=Mus musculus GN=Cep128 PE=2 SV=2	-2.1771	3.405e-14
c89601_g3	Papilin OS=Homo sapiens GN=PAPLN PE=2 SV=4	-6.1436	3.7593e-14
c92438_g1	Metabotropic glutamate receptor 8 OS=Homo sapiens GN=GRM8 PE=2 SV=2	-2.7703	3.9949e-14
c83081_g1	Transient receptor potential cation channel subfamily M member 1 OS=Rattus norvegicus GN=Trpm1 PE=2 SV=1	-2.206	4.6813e-14
c85211_g1	Protein disulfide-isomerase TMX3 OS=Xenopus laevis GN=tmx3 PE=2 SV=1	-3.9549	4.8604e-14
c95590_g1	Putative bifunctional UDP-N-acetylglucosamine transferase and deubiquitinase ALG13 OS=Homo sapiens GN=ALG13 PE=1 SV=2	-1.6902	5.0985e-14
c144197_g1	Sodium/potassium-transporting ATPase subunit beta-233 OS=Anguilla anguilla GN=atnb233 PE=1 SV=1	-4.894	5.1477e-14
c83935_g1	Cell division control protein 42 homolog OS=Gallus gallus GN=CDC42 PE=2 SV=1	-4.2367	5.2047e-14
c89621_g1	Transcription initiation protein SPT3 homolog OS=Homo sapiens GN=SUPT3H PE=1 SV=2	-2.0047	5.6631e-14
c95203_g2	Protein Tob2 OS=Homo sapiens GN=TOB2 PE=1 SV=2	-1.7107	5.6862e-14
c95107_g1	X-linked retinitis pigmentosa GTPase regulator OS=Canis familiaris GN=RPGR PE=2 SV=1	-2.0948	5.9937e-14
c85141_g1	Peptidyl-prolyl cis-trans isomerase-like 6 OS=Bos taurus GN=PPIL6 PE=2 SV=1	-4.6657	6.074e-14
c91556_g2	ATP-binding cassette sub-family A member 1 OS=Homo sapiens GN=ABCA1 PE=1 SV=3	-4.807	6.0906e-14
c94986_g3	Rhomboid domain-containing protein 2 OS=Mus musculus GN=Rhbdd2 PE=1 SV=1	-2.1252	6.1612e-14
c85583_g2	Mitotic-spindle organizing protein 1 OS=Danio rerio GN=mzt1 PE=3 SV=1	-1.696	6.5176e-14
c90650_g1	Retrovirus-related Pol polyprotein from transposon 412 OS=Drosophila melanogaster GN=POL PE=3 SV=1	-5.2954	7.296e-14
c72337_g1	Probable tubulin polyglutamylase TTLL9 OS=Bos taurus GN=TTLL9 PE=2 SV=1	-5.8993	8.6409e-14
c86900_g1	Cysteine-rich secretory protein LCCL domain-containing 1 OS=Homo sapiens GN=CRISPLD1 PE=2 SV=1	-1.8774	8.8096e-14
c85041_g1	Prostaglandin reductase 1 OS=Mus musculus GN=Ptgr1 PE=1 SV=2	-1.7392	8.9354e-14
c78921_g1	Transcription factor HES-7.1-A OS=Xenopus laevis GN=hes7.1-a PE=1 SV=1	-4.1686	9.1726e-14
c89378_g1	Sesquipedalian-1 OS=Homo sapiens GN=FAM109A PE=1 SV=1	-2.6462	9.9387e-14
c93005_g2	Carboxypeptidase M OS=Mus musculus GN=Cpm PE=2 SV=2	-1.81	9.9555e-14
c63104_g1	Retrovirus-related Pol polyprotein from transposon opus OS=Drosophila melanogaster GN=pol PE=3 SV=1	-8.1332	1.009e-13
c56919_g1	Synaptosomal-associated protein 25-B OS=Carassius auratus GN=snap25b PE=2 SV=1	-6.9065	1.0742e-13
c86670_g1	Cytosolic phospholipase A2 zeta OS=Homo sapiens GN=PLA2G4F PE=2 SV=3	-2.5068	1.0876e-13
c88635_g1	Glypican-5 OS=Homo sapiens GN=GPC5 PE=2 SV=1	-4.3551	1.1001e-13
c88387_g1	Interferon-induced GTP-binding protein MxA OS=Danio rerio GN=mxa PE=2 SV=1	-2.8722	1.1672e-13
c83028_g1	Serine/threonine-protein kinase 25 OS=Homo sapiens GN=STK25 PE=1 SV=1	-4.8566	1.2068e-13
c87515_g1	ATP-binding cassette sub-family C member 8 OS=Homo sapiens GN=ABCC8 PE=1 SV=6	-3.6841	1.2526e-13
c83100_g2	Muscarinic acetylcholine receptor M1 OS=Macaca mulatta GN=CHRM1 PE=2 SV=1	-7.1103	1.28e-13
c92211_g1	Alpha-(1,6)-fucosyltransferase OS=Xenopus tropicalis GN=fut8 PE=2 SV=1	-3.0492	1.292e-13
c90195_g1	Homeobox protein GBX-1 OS=Homo sapiens GN=GBX1 PE=1 SV=2	-2.2449	1.3381e-13
c85935_g1	Histidine triad nucleotide-binding protein 3 OS=Danio rerio GN=hint3 PE=2 SV=1	-2.0864	1.3465e-13
c90816_g1	Coronin-1A OS=Bos taurus GN=CORO1A PE=1 SV=3	-2.1826	1.4247e-13
c91632_g1	Calcium-responsive transcription factor OS=Homo sapiens GN=CARF PE=1 SV=2	-2.0999	1.4356e-13
c86575_g1	Zinc finger FYVE domain-containing protein 9 OS=Homo sapiens GN=ZFYVE9 PE=1 SV=2	-3.6858	1.5405e-13
c97150_g1	Rap guanine nucleotide exchange factor 2 OS=Homo sapiens GN=RAPGEF2 PE=1 SV=1	-1.7531	1.5487e-13
c92514_g1	E3 ubiquitin-protein ligase LNX OS=Homo sapiens GN=LNX1 PE=1 SV=1	-2.3226	1.5581e-13
c87931_g1	Beta-galactoside alpha-2,6-sialyltransferase 2 OS=Danio rerio GN=st6gal2 PE=2 SV=1	-4.1975	1.5681e-13
c85640_g1	Voltage-dependent calcium channel gamma-7 subunit OS=Rattus norvegicus GN=Cacng7 PE=1 SV=1	-5.1504	1.5735e-13
c84555_g1	Zinc finger protein 36, C3H1 type-like 1 OS=Mus musculus GN=Zfp36l1 PE=2 SV=1	-7.0549	1.5784e-13
c97460_g2	Lysine-specific demethylase 3A OS=Gallus gallus GN=KDM3A PE=2 SV=1	-2.7304	1.7804e-13
c76127_g1	SH2 domain-containing adapter protein D OS=Homo sapiens GN=SHD PE=1 SV=1	-3.1248	1.7872e-13
c123797_g1	Excitatory amino acid transporter 1 OS=Bos taurus GN=SLC1A3 PE=2 SV=1	-5.2651	1.8049e-13
c84619_g1	Forkhead box protein L1 OS=Mus musculus GN=Foxl1 PE=2 SV=2	-4.0179	1.9094e-13
c84080_g1	Dachshund homolog 1 OS=Homo sapiens GN=DACH1 PE=1 SV=3	-5.5749	2.019e-13
c94723_g1	Integrin-linked protein kinase OS=Bos taurus GN=ILK PE=2 SV=1	-1.7595	2.0525e-13
c75609_g1	Myomesin-2 OS=Homo sapiens GN=MYOM2 PE=1 SV=2	-7.0743	2.1581e-13
c86333_g1	Polypeptide N-acetylgalactosaminyltransferase 16 OS=Mus musculus GN=Galnt16 PE=2 SV=2	-3.2443	2.2087e-13
c95064_g1	1-aminocyclopropane-1-carboxylate synthase-like protein 1 OS=Takifugu rubripes GN=accs PE=3 SV=1	-2.3902	2.2559e-13
c83699_g1	Semaphorin-4G OS=Homo sapiens GN=SEMA4G PE=1 SV=1	-4.2851	2.2997e-13
c54488_g1	G-protein coupled receptor 161 OS=Danio rerio GN=gpr161 PE=2 SV=2	-6.3823	2.3193e-13
c87998_g1	Lysosomal-associated transmembrane protein 4B OS=Rattus norvegicus GN=Laptm4b PE=2 SV=1	-3.3719	2.3924e-13
c95431_g2	POU domain, class 5, transcription factor 1 OS=Danio rerio GN=pou5f1 PE=2 SV=1	-1.7576	2.3977e-13
c92736_g3	Guanine nucleotide-binding protein subunit beta-like protein 1 OS=Mus musculus GN=Gnb1l PE=2 SV=2	-3.1562	2.4511e-13
c88104_g2	Transcription factor IIIB 90 kDa subunit OS=Mus musculus GN=Brf1 PE=2 SV=1	-1.8455	2.521e-13
c83276_g1	DTW domain-containing protein 1 OS=Danio rerio GN=dtwd1 PE=2 SV=1	-1.8274	2.6009e-13
c97489_g1	Ectopic P granules protein 5 homolog OS=Danio rerio GN=epg5 PE=3 SV=1	-2.0932	2.6301e-13
c90053_g2	PEX5-related protein OS=Rattus norvegicus GN=Pex5l PE=1 SV=1	-2.0009	2.6688e-13
c70921_g1	Inactive rhomboid protein 1 OS=Danio rerio GN=rhbdf1 PE=2 SV=1	-7.0363	2.6713e-13
c92605_g1	Putative zinc finger protein 840 OS=Homo sapiens GN=ZNF840P PE=5 SV=5	-1.7677	2.7442e-13
c91685_g1	Dual specificity protein phosphatase 4 OS=Homo sapiens GN=DUSP4 PE=1 SV=1	-3.6026	2.7572e-13
c88149_g1	Dyslexia susceptibility 1 candidate gene 1 protein homolog OS=Pongo pygmaeus GN=DYX1C1 PE=3 SV=1	-2.0979	2.7943e-13
c91477_g1	Mitogen-activated protein kinase kinase kinase kinase 4 OS=Homo sapiens GN=MAP4K4 PE=1 SV=2	-2.9685	2.8748e-13
c95696_g2	Structural maintenance of chromosomes protein 6 OS=Xenopus laevis GN=smc6 PE=2 SV=1	-1.6887	3.0753e-13
c97457_g1	Trinucleotide repeat-containing gene 6A protein OS=Mus musculus GN=Tnrc6a PE=2 SV=1	-1.7023	3.122e-13
c78374_g1	Leucine-rich repeat, immunoglobulin-like domain and transmembrane domain-containing protein 3 OS=Homo sapiens GN=LRIT3 PE=1 SV=3	-5.1865	3.3318e-13
c92310_g1	Solute carrier family 13 member 3 OS=Homo sapiens GN=SLC13A3 PE=1 SV=1	-1.8851	3.4749e-13
c95118_g1	CUB domain-containing protein 1 OS=Homo sapiens GN=CDCP1 PE=1 SV=3	-1.7259	3.7275e-13
c84968_g2	Alpha-2-macroglobulin OS=Mus musculus GN=A2m PE=1 SV=3	-1.6184	3.9072e-13
c62186_g1	Histone H1.5 OS=Rattus norvegicus GN=Hist1h1b PE=3 SV=1	-4.8118	3.9998e-13
c84225_g2	Transposon Tf2-9 polyprotein OS=Schizosaccharomyces pombe (strain 972 / ATCC 24843) GN=Tf2-9 PE=3 SV=1	-4.9338	4.0222e-13
c77823_g1	Collagen alpha-2(IV) chain OS=Mus musculus GN=Col4a2 PE=2 SV=4	-5.4087	4.0636e-13
c92558_g1	Alpha-2-macroglobulin-like protein 1 OS=Homo sapiens GN=A2ML1 PE=1 SV=3	-3.0928	4.1097e-13
c86794_g3	Testis-expressed sequence 9 protein OS=Homo sapiens GN=TEX9 PE=2 SV=1	-1.8164	4.2603e-13
c68241_g1	Neurofilament medium polypeptide OS=Gallus gallus GN=NEFM PE=2 SV=2	-3.5881	4.4754e-13
c94873_g1	Coronin-7 OS=Bos taurus GN=CORO7 PE=2 SV=1	-2.0351	4.5008e-13
c87772_g1	MOB kinase activator 1A OS=Rattus norvegicus GN=Mob1a PE=2 SV=3	-1.6869	4.8349e-13
c84618_g1	Tumor necrosis factor receptor superfamily member 6 OS=Macaca fascicularis GN=FAS PE=2 SV=1	-2.7209	4.9344e-13
c96298_g1	Adenylate cyclase type 9 OS=Gallus gallus GN=ADCY9 PE=2 SV=1	-1.6172	4.9434e-13
c82779_g1	Uncharacterized protein C16orf45 homolog OS=Rattus norvegicus PE=2 SV=1	-4.5196	5.0599e-13
c89177_g1	Retrovirus-related Pol polyprotein from transposon 17.6 OS=Drosophila melanogaster GN=pol PE=3 SV=1	-3.8387	5.1903e-13
c94479_g2	YTH domain-containing protein 1 OS=Homo sapiens GN=YTHDC1 PE=1 SV=3	-1.7891	5.1931e-13
c94695_g1	Low-density lipoprotein receptor OS=Homo sapiens GN=LDLR PE=1 SV=1	-1.6523	5.2156e-13
c89548_g1	Septin-9 OS=Homo sapiens GN=SEPT9 PE=1 SV=2	-2.1836	5.5009e-13
c94496_g1	SH2B adapter protein 3 OS=Homo sapiens GN=SH2B3 PE=1 SV=2	-2.747	5.5726e-13
c75359_g1	SWI/SNF-related matrix-associated actin-dependent regulator of chromatin subfamily A containing DEAD/H box 1B OS=Danio rerio GN=smarcad1b PE=3 SV=1	-5.6033	5.8675e-13
c89330_g2	Transposable element Tcb1 transposase OS=Caenorhabditis briggsae PE=3 SV=1	-4.8076	6.0181e-13
c93214_g1	Neurexin-2 OS=Rattus norvegicus GN=Nrxn2 PE=1 SV=3	-2.6147	6.0164e-13
c89597_g1	Interferon regulatory factor 9 OS=Homo sapiens GN=IRF9 PE=1 SV=1	-4.3943	6.0204e-13
c89009_g1	Calpain-2 catalytic subunit (Fragment) OS=Oryctolagus cuniculus GN=CAPN2 PE=1 SV=1	-3.9512	6.2091e-13
c92825_g1	N-acylneuraminate cytidylyltransferase OS=Oncorhynchus mykiss GN=cmas PE=2 SV=1	-1.7933	6.3169e-13
c90327_g1	Exostosin-1a OS=Danio rerio GN=ext1a PE=2 SV=1	-2.4831	6.3227e-13
c85872_g1	Receptor-type tyrosine-protein phosphatase delta OS=Homo sapiens GN=PTPRD PE=1 SV=2	-2.1909	6.367e-13
c90648_g1	Store-operated calcium entry-associated regulatory factor OS=Danio rerio GN=saraf PE=2 SV=1	-1.6399	6.7576e-13
c55715_g1	Ankyrin repeat domain-containing protein 1 OS=Bos taurus GN=ANKRD1 PE=2 SV=1	-5.0845	6.9832e-13
c85060_g1	Regulator of G-protein signaling 12 OS=Homo sapiens GN=RGS12 PE=1 SV=1	-3.7895	7.0499e-13
c50784_g2	XK-related protein 4 OS=Homo sapiens GN=XKR4 PE=2 SV=1	-6.4243	7.0549e-13
c87537_g1	Ceramide synthase 2 OS=Bos taurus GN=CERS2 PE=2 SV=1	-4.8934	7.3773e-13
c85113_g2	Mitochondrial import receptor subunit TOM20 homolog B OS=Danio rerio GN=tomm20b PE=1 SV=1	-6.8146	7.3971e-13
c73429_g1	Lipocalin OS=Rhinella marina PE=1 SV=1	-3.5677	7.5312e-13
c97157_g1	Histone-lysine N-methyltransferase SETDB1-B OS=Danio rerio GN=setdb1b PE=2 SV=2	-1.6871	7.5527e-13
c90030_g1	Homeobox protein SIX3 OS=Gallus gallus GN=SIX3 PE=1 SV=2	-3.0176	8.3711e-13
c90900_g1	Fibrillin-2 OS=Mus musculus GN=Fbn2 PE=1 SV=2	-2.7654	8.3736e-13
c85485_g1	Transposable element Tcb2 transposase OS=Caenorhabditis briggsae PE=3 SV=1	-3.5979	8.4255e-13
c88219_g1	Neuronal acetylcholine receptor subunit beta-4 (Fragment) OS=Gallus gallus GN=CHRNB4 PE=1 SV=1	-4.2036	8.442e-13
c91757_g2	Sorting nexin-10A OS=Danio rerio GN=snx10a PE=1 SV=1	-1.6946	8.7582e-13
c97199_g1	Protein VPRBP OS=Homo sapiens GN=VPRBP PE=1 SV=3	-1.5979	9.4666e-13
c95958_g2	Receptor-type tyrosine-protein phosphatase zeta OS=Homo sapiens GN=PTPRZ1 PE=1 SV=4	-6.1218	9.7602e-13
c75828_g1	Ganglioside GM2 activator OS=Mus musculus GN=Gm2a PE=1 SV=2	-1.6981	9.8482e-13
c95094_g1	HMG box-containing protein 1 OS=Homo sapiens GN=HBP1 PE=1 SV=2	-1.7328	9.8945e-13
c87855_g1	Sphingosine 1-phosphate receptor 1 OS=Danio rerio GN=s1pr1 PE=2 SV=2	-5.4419	1.0129e-12
c53897_g1	E3 ubiquitin-protein ligase TRAF7 OS=Homo sapiens GN=TRAF7 PE=1 SV=1	-4.8522	1.0345e-12
c83962_g1	SWI/SNF-related matrix-associated actin-dependent regulator of chromatin subfamily A containing DEAD/H box 1B OS=Danio rerio GN=smarcad1b PE=3 SV=1	-6.1991	1.1348e-12
c91687_g1	Kelch-like ECH-associated protein 1 OS=Sus scrofa GN=KEAP1 PE=3 SV=1	-1.7171	1.2155e-12
c72087_g1	Cellular tumor antigen p53 OS=Barbus barbus GN=tp53 PE=2 SV=1	-4.9254	1.243e-12
c89138_g1	FERM and PDZ domain-containing protein 4 OS=Homo sapiens GN=FRMPD4 PE=1 SV=1	-6.2475	1.3219e-12
c59991_g1	Zinc finger BED domain-containing protein 1 OS=Homo sapiens GN=ZBED1 PE=1 SV=1	-6.7829	1.3263e-12
c85729_g2	CMRF35-like molecule 8 OS=Rattus norvegicus GN=Cd300a PE=2 SV=1	-2.2225	1.3917e-12
c95791_g1	Centrosomal protein of 162 kDa OS=Danio rerio GN=cep162 PE=2 SV=1	-1.6702	1.3949e-12
c96197_g1	Lymphoid-specific helicase OS=Homo sapiens GN=HELLS PE=1 SV=1	-1.9935	1.3951e-12
c81409_g2	Dual specificity protein phosphatase 26 OS=Mus musculus GN=Dusp26 PE=2 SV=2	-2.6554	1.4356e-12
c72856_g1	PEX5-related protein OS=Homo sapiens GN=PEX5L PE=1 SV=2	-3.4427	1.4398e-12
c79544_g1	Lecithin retinol acyltransferase OS=Bos taurus GN=LRAT PE=1 SV=1	-2.1036	1.4578e-12
c87517_g1	Ly6/PLAUR domain-containing protein 6B OS=Homo sapiens GN=LYPD6B PE=2 SV=1	-2.5065	1.4903e-12
c92413_g1	Protocadherin alpha-C2 OS=Homo sapiens GN=PCDHAC2 PE=2 SV=1	-2.1343	1.4998e-12
c93235_g2	Eukaryotic initiation factor 4A-I OS=Mus musculus GN=Eif4a1 PE=1 SV=1	-1.5431	1.5402e-12
c88949_g4	Kynurenine 3-monooxygenase OS=Danio rerio GN=kmo PE=2 SV=1	-4.9326	1.5656e-12
c87715_g1	Fibrous sheath-interacting protein 1 OS=Danio rerio GN=fsip1 PE=2 SV=1	-2.9668	1.5833e-12
c96259_g1	Kinesin-like protein KIF13B OS=Homo sapiens GN=KIF13B PE=1 SV=2	-2.0833	1.5894e-12
c81329_g1	Tyrosine kinase receptor Cad96Ca OS=Drosophila melanogaster GN=Cad96Ca PE=2 SV=2	-3.9988	1.6314e-12
c88830_g1	Interleukin-1 receptor-associated kinase 3 OS=Mus musculus GN=Irak3 PE=1 SV=2	-3.0311	1.636e-12
c81409_g4	RING finger protein 122 OS=Homo sapiens GN=RNF122 PE=2 SV=2	-3.2567	1.6849e-12
c96049_g1	Jouberin OS=Homo sapiens GN=AHI1 PE=1 SV=1	-2.2412	1.7996e-12
c67200_g1	Cytochrome c oxidase subunit 5B, mitochondrial OS=Bos taurus GN=COX5B PE=1 SV=2	-2.5887	1.9943e-12
c83661_g1	Calmodulin OS=Myxine glutinosa PE=2 SV=3	-1.7987	2.0087e-12
c86993_g1	Muscarinic acetylcholine receptor M3 OS=Rattus norvegicus GN=Chrm3 PE=1 SV=1	-3.907	2.0213e-12
c77666_g1	GTP cyclohydrolase 1 feedback regulatory protein OS=Danio rerio GN=gchfr PE=3 SV=1	-3.1763	2.0273e-12
c91104_g1	Septin-2 OS=Gallus gallus GN=SEPT2 PE=2 SV=1	-1.6215	2.0554e-12
c90374_g2	Protein kinase C epsilon type OS=Homo sapiens GN=PRKCE PE=1 SV=1	-4.5125	2.2255e-12
c93254_g1	Protein Tob1 OS=Homo sapiens GN=TOB1 PE=1 SV=1	-1.5681	2.2351e-12
c72740_g1	Interferon-inducible GTPase 5 OS=Rattus norvegicus GN=Irgc PE=2 SV=1	-3.2567	2.2516e-12
c51743_g1	Kunitz-type serine protease inhibitor Kunitz-1 OS=Trittame loki PE=2 SV=2	-1.8309	2.322e-12
c89636_g1	Homeobox protein Hox-D13a OS=Danio rerio GN=hoxd13a PE=2 SV=2	-6.7453	2.4632e-12
c77697_g1	Ig kappa chain C region OS=Mus musculus PE=1 SV=1	-2.6296	2.4902e-12
c84204_g1	Pleckstrin homology domain-containing family G member 1 OS=Homo sapiens GN=PLEKHG1 PE=1 SV=2	-6.8851	2.6923e-12
c90755_g1	Small conductance calcium-activated potassium channel protein 2 OS=Mus musculus GN=Kcnn2 PE=1 SV=2	-2.0091	2.7309e-12
c85074_g1	Fructose-1,6-bisphosphatase isozyme 2 OS=Rattus norvegicus GN=Fbp2 PE=2 SV=1	-2.0589	2.735e-12
c92315_g1	Myomegalin OS=Homo sapiens GN=PDE4DIP PE=1 SV=1	-3.0129	2.7624e-12
c90785_g2	Oxysterol-binding protein-related protein 8 OS=Homo sapiens GN=OSBPL8 PE=1 SV=3	-2.6444	2.8091e-12
c96210_g1	Septin-9 OS=Mus musculus GN=Sept9 PE=1 SV=1	-1.7161	2.8084e-12
c86046_g1	Interferon-induced, double-stranded RNA-activated protein kinase OS=Rattus norvegicus GN=Eif2ak2 PE=1 SV=1	-2.7414	2.8728e-12
c48840_g1	Dimethylaniline monooxygenase [N-oxide-forming] 5 OS=Rattus norvegicus GN=Fmo5 PE=1 SV=3	-6.8114	2.9903e-12
c94314_g1	Dedicator of cytokinesis protein 2 OS=Homo sapiens GN=DOCK2 PE=1 SV=2	-2.3673	3.0462e-12
c89182_g1	UPF0489 protein C5orf22 homolog OS=Danio rerio GN=zgc:56556 PE=2 SV=1	-1.7002	3.2997e-12
c93870_g1	Tyrosine-protein kinase ABL1 OS=Homo sapiens GN=ABL1 PE=1 SV=4	-2.2851	3.3894e-12
c92274_g1	Cyclin-dependent kinase 13 OS=Bos taurus GN=CDK13 PE=3 SV=1	-1.7244	3.4259e-12
c92770_g1	MPN domain-containing protein OS=Danio rerio GN=mpnd PE=2 SV=1	-2.609	3.6343e-12
c88202_g2	Potassium/sodium hyperpolarization-activated cyclic nucleotide-gated channel 2 OS=Mus musculus GN=Hcn2 PE=1 SV=1	-4.7439	3.6371e-12
c85474_g1	Caspase-3 OS=Bos taurus GN=CASP3 PE=2 SV=1	-2.666	3.6482e-12
c96353_g1	Matrix metalloproteinase-15 OS=Homo sapiens GN=MMP15 PE=1 SV=1	-1.8706	3.7448e-12
c93292_g1	REST corepressor 3 OS=Homo sapiens GN=RCOR3 PE=1 SV=2	-3.8491	3.8371e-12
c89771_g1	G-protein coupled receptor 124 OS=Mus musculus GN=Gpr124 PE=2 SV=2	-3.5448	3.9517e-12
c87651_g1	Mitochondrial import inner membrane translocase subunit Tim21 OS=Xenopus laevis GN=timm21 PE=2 SV=1	-1.6273	4.1119e-12
c75346_g1	Ceramide kinase-like protein OS=Homo sapiens GN=CERKL PE=1 SV=1	-2.6342	4.4095e-12
c81284_g1	SOSS complex subunit B2 OS=Danio rerio GN=nabp1 PE=2 SV=1	-1.5677	4.6639e-12
c97128_g1	Tight junction protein ZO-1 OS=Canis familiaris GN=TJP1 PE=1 SV=1	-1.6749	4.6767e-12
c89318_g1	Tyrosine-protein kinase transmembrane receptor ROR1 OS=Homo sapiens GN=ROR1 PE=1 SV=2	-5.1782	4.8111e-12
c80572_g1	Zinc finger CCCH-type antiviral protein 1 OS=Homo sapiens GN=ZC3HAV1 PE=1 SV=3	-3.5903	5.2421e-12
c89830_g1	Cytosolic acyl coenzyme A thioester hydrolase OS=Homo sapiens GN=ACOT7 PE=1 SV=3	-2.3618	5.2536e-12
c84227_g1	G patch domain-containing protein 8 OS=Homo sapiens GN=GPATCH8 PE=1 SV=2	-4.7413	5.2856e-12
c80188_g2	Nuclear receptor-interacting protein 3 OS=Homo sapiens GN=NRIP3 PE=1 SV=1	-3.5588	5.3343e-12
c93828_g1	Cadherin-2 OS=Danio rerio GN=cdh2 PE=2 SV=2	-3.8013	5.4282e-12
c88470_g1	Proprotein convertase subtilisin/kexin type 5 OS=Homo sapiens GN=PCSK5 PE=1 SV=4	-6.1361	5.5774e-12
c96131_g1	Retrovirus-related Pol polyprotein from transposon 412 OS=Drosophila melanogaster GN=POL PE=3 SV=1	-5.5668	6.2396e-12
c92370_g1	Zinc finger protein 623 OS=Homo sapiens GN=ZNF623 PE=2 SV=2	-1.7265	6.3609e-12
c72930_g1	Protein SSUH2 homolog OS=Homo sapiens GN=SSUH2 PE=1 SV=1	-3.9328	6.3777e-12
c92815_g1	Delta-1-pyrroline-5-carboxylate dehydrogenase, mitochondrial OS=Danio rerio GN=aldh4a1 PE=2 SV=1	-1.8206	6.5356e-12
c90158_g1	WD40 repeat-containing protein SMU1 OS=Danio rerio GN=smu1 PE=2 SV=1	-1.7041	6.5713e-12
c97045_g1	Period circadian protein homolog 3 OS=Homo sapiens GN=PER3 PE=1 SV=4	-1.8459	7.0267e-12
c87588_g1	Rho-related GTP-binding protein RhoU OS=Mus musculus GN=Rhou PE=2 SV=1	-1.811	7.3308e-12
c96549_g2	GTPase IMAP family member 7 OS=Homo sapiens GN=GIMAP7 PE=1 SV=1	-6.8366	7.7802e-12
c87843_g1	Unconventional myosin-VI OS=Gallus gallus GN=MYO6 PE=1 SV=1	-2.4872	7.967e-12
c92038_g1	Phospholipase B1, membrane-associated OS=Cavia porcellus GN=PLB1 PE=1 SV=1	-3.4803	7.983e-12
c92500_g2	Probable ATP-dependent RNA helicase DDX6 OS=Mus musculus GN=Ddx6 PE=1 SV=1	-2.0634	8.1377e-12
c78537_g1	Exonuclease V OS=Danio rerio GN=exo5 PE=3 SV=1	-2.6703	8.3629e-12
c83047_g2	Olfactomedin-4 OS=Homo sapiens GN=OLFM4 PE=1 SV=1	-6.9294	8.7903e-12
c96744_g2	OTU domain-containing protein 4 OS=Mus musculus GN=Otud4 PE=1 SV=1	-1.8202	9.0598e-12
c92317_g1	E3 ubiquitin-protein ligase SMURF1 OS=Homo sapiens GN=SMURF1 PE=1 SV=2	-2.0103	9.944e-12
c94756_g1	Nuclear receptor coactivator 7 OS=Mus musculus GN=Ncoa7 PE=2 SV=2	-1.7029	1.0061e-11
c89775_g1	Ankyrin repeat domain-containing protein 46 OS=Danio rerio GN=ankrd46 PE=2 SV=1	-2.5394	1.0214e-11
c72889_g1	Alpha-2-macroglobulin OS=Homo sapiens GN=A2M PE=1 SV=3	-1.5308	1.065e-11
c80472_g1	Ceramide synthase 2 OS=Bos taurus GN=CERS2 PE=2 SV=1	-4.768	1.0816e-11
c90594_g1	Aryl hydrocarbon receptor nuclear translocator OS=Oncorhynchus mykiss GN=arnt PE=1 SV=1	-1.8265	1.0964e-11
c95689_g1	Ligand-dependent nuclear receptor-interacting factor 1 OS=Homo sapiens GN=LRIF1 PE=1 SV=1	-1.6847	1.1757e-11
c95373_g1	Zinc finger protein 423 OS=Rattus norvegicus GN=Znf423 PE=1 SV=2	-3.4615	1.1801e-11
c97195_g1	Protein FAM135A OS=Mus musculus GN=Fam135a PE=2 SV=2	-1.9462	1.1925e-11
c96262_g2	DNA annealing helicase and endonuclease ZRANB3 OS=Mus musculus GN=Zranb3 PE=1 SV=1	-1.6421	1.2168e-11
c83857_g1	Potassium voltage-gated channel subfamily S member 2 OS=Rattus norvegicus GN=Kcns2 PE=2 SV=1	-4.439	1.2218e-11
c96148_g1	Semaphorin-6A OS=Homo sapiens GN=SEMA6A PE=1 SV=2	-2.6467	1.2738e-11
c97126_g1	Period circadian protein homolog 1 OS=Rattus norvegicus GN=Per1 PE=1 SV=2	-1.8788	1.3366e-11
c85530_g1	Palmdelphin OS=Xenopus laevis GN=palmd PE=2 SV=1	-3.3515	1.4143e-11
c83913_g1	Solute carrier family 23 member 2 OS=Mus musculus GN=Slc23a2 PE=1 SV=2	-1.8344	1.4296e-11
c85319_g1	Putative methyltransferase DDB_G0268948 OS=Dictyostelium discoideum GN=DDB_G0268948 PE=1 SV=2	-2.4296	1.4445e-11
c88214_g1	Nucleolar and coiled-body phosphoprotein 1 OS=Homo sapiens GN=NOLC1 PE=1 SV=2	-1.5523	1.5543e-11
c86667_g1	Myotubularin-related protein 3 OS=Mus musculus GN=Mtmr3 PE=1 SV=2	-3.9044	1.5583e-11
c83629_g2	APC membrane recruitment protein 2 OS=Danio rerio GN=amer2 PE=2 SV=1	-4.13	1.5588e-11
c92785_g1	Wiskott-Aldrich syndrome protein family member 2 OS=Bos taurus GN=WASF2 PE=2 SV=1	-1.5371	1.5952e-11
c84522_g1	Gastrula zinc finger protein XlCGF57.1 (Fragment) OS=Xenopus laevis PE=3 SV=1	-1.9086	1.6029e-11
c86040_g2	LIM/homeobox protein Lhx8 OS=Homo sapiens GN=LHX8 PE=1 SV=2	-1.7215	1.6421e-11
c77080_g1	Alpha-2-macroglobulin-like protein 1 OS=Homo sapiens GN=A2ML1 PE=1 SV=3	-1.5776	1.6855e-11
c67887_g1	GTPase IMAP family member 7 OS=Homo sapiens GN=GIMAP7 PE=1 SV=1	-5.9089	1.6878e-11
c88747_g2	GTPase IMAP family member 7 OS=Homo sapiens GN=GIMAP7 PE=1 SV=1	-4.0937	1.6891e-11
c94527_g1	Neurobeachin-like protein 2 OS=Danio rerio GN=nbeal2 PE=1 SV=1	-2.4809	1.7373e-11
c88646_g1	Toll-like receptor 2 OS=Mus musculus GN=Tlr2 PE=1 SV=1	-2.462	1.7639e-11
c81216_g1	Short transient receptor potential channel 1 OS=Mus musculus GN=Trpc1 PE=1 SV=5	-4.3405	1.797e-11
c85007_g1	ES1 protein homolog, mitochondrial OS=Homo sapiens GN=C21orf33 PE=1 SV=3	-1.6583	1.8066e-11
c97102_g1	Cell adhesion molecule-related/down-regulated by oncogenes OS=Rattus norvegicus GN=Cdon PE=1 SV=2	-2.1349	1.862e-11
c96460_g1	Sterol regulatory element-binding protein 2 OS=Danio rerio GN=srebf2 PE=2 SV=1	-1.7092	1.8953e-11
c67201_g1	Fibronectin type III domain-containing protein 7 OS=Homo sapiens GN=FNDC7 PE=2 SV=3	-3.1593	1.9333e-11
c88779_g2	Serine/threonine-protein kinase Nek4 OS=Homo sapiens GN=NEK4 PE=1 SV=2	-1.976	1.9392e-11
c76501_g1	Carbohydrate sulfotransferase 12 OS=Mus musculus GN=Chst12 PE=2 SV=2	-5.6709	1.9429e-11
c54241_g1	PI-PLC X domain-containing protein 1 OS=Homo sapiens GN=PLCXD1 PE=2 SV=1	-6.7796	1.9465e-11
c89615_g3	Coiled-coil domain-containing protein 141 OS=Homo sapiens GN=CCDC141 PE=1 SV=2	-1.6615	2.2297e-11
c97495_g1	Mediator of RNA polymerase II transcription subunit 13-like OS=Danio rerio GN=zgc:153454 PE=2 SV=1	-1.5555	2.2675e-11
c154644_g1	Cytochrome c oxidase subunit 2 OS=Carassius auratus GN=mt-co2 PE=3 SV=1	-4.0185	2.2944e-11
c92882_g1	cAMP-specific 3',5'-cyclic phosphodiesterase 4B OS=Homo sapiens GN=PDE4B PE=1 SV=1	-5.7502	2.4153e-11
c91189_g1	Myosin light chain kinase, smooth muscle OS=Oryctolagus cuniculus GN=MYLK PE=1 SV=2	-1.6545	2.4187e-11
c93997_g1	T-lymphoma invasion and metastasis-inducing protein 2 OS=Homo sapiens GN=TIAM2 PE=2 SV=4	-1.9079	2.4979e-11
c93221_g2	ADP-ribosylation factor-like protein 13B OS=Danio rerio GN=arl13b PE=1 SV=1	-5.8637	2.5403e-11
c89611_g3	Girdin OS=Mus musculus GN=Ccdc88a PE=1 SV=2	-4.1082	2.5676e-11
c83878_g1	Mothers against decapentaplegic homolog 1 OS=Danio rerio GN=smad1 PE=2 SV=1	-5.3672	2.6147e-11
c96621_g1	Nuclear pore complex protein Nup155 OS=Homo sapiens GN=NUP155 PE=1 SV=1	-1.9393	2.8046e-11
c97529_g2	Pecanex-like protein 3 OS=Homo sapiens GN=PCNXL3 PE=1 SV=2	-1.617	2.8213e-11
c84153_g1	CASP8 and FADD-like apoptosis regulator OS=Homo sapiens GN=CFLAR PE=1 SV=1	-4.2045	2.8306e-11
c97551_g1	Probable E3 ubiquitin-protein ligase HERC1 OS=Homo sapiens GN=HERC1 PE=1 SV=2	-1.9843	2.9381e-11
c94028_g1	Gem-associated protein 4 OS=Homo sapiens GN=GEMIN4 PE=1 SV=2	-1.5028	3.0007e-11
c94208_g1	Transcription termination factor 2 OS=Homo sapiens GN=TTF2 PE=1 SV=2	-1.4823	3.1498e-11
c86709_g1	Lamin-B1 OS=Gallus gallus GN=LMNB1 PE=2 SV=1	-4.1898	3.1717e-11
c97144_g1	Zinc finger CCCH domain-containing protein 4 OS=Mus musculus GN=Zc3h4 PE=1 SV=2	-1.5801	3.3768e-11
c88361_g1	Lengsin OS=Canis familiaris GN=LGSN PE=2 SV=1	-2.2984	3.4627e-11
c96795_g1	Ras-associating and dilute domain-containing protein OS=Danio rerio GN=radil PE=2 SV=1	-3.4803	3.5957e-11
c87606_g1	Acyl-coenzyme A synthetase ACSM3, mitochondrial OS=Homo sapiens GN=ACSM3 PE=1 SV=2	-3.2857	3.6762e-11
c96407_g1	Piwi-like protein 1 OS=Danio rerio GN=piwil1 PE=1 SV=1	-1.4917	3.6782e-11
c96902_g1	DNA-binding protein RFX2 OS=Danio rerio GN=rfx2 PE=2 SV=1	-1.8041	3.8709e-11
c70430_g1	Beta-1,4 N-acetylgalactosaminyltransferase 1 OS=Homo sapiens GN=B4GALNT1 PE=1 SV=2	-5.784	3.8734e-11
c91120_g1	Transcription factor AP-2-epsilon OS=Danio rerio GN=tfap2e PE=2 SV=1	-2.7199	4.0384e-11
c143433_g1	Retinal guanylyl cyclase 2 OS=Bos taurus GN=GUCY2F PE=2 SV=1	-5.5701	4.0977e-11
c84337_g1	Phospholysine phosphohistidine inorganic pyrophosphate phosphatase OS=Danio rerio GN=lhpp PE=2 SV=1	-2.8808	4.1059e-11
c79919_g1	BTB/POZ domain-containing protein KCTD12 OS=Mus musculus GN=Kctd12 PE=1 SV=1	-4.9236	4.1142e-11
c95296_g1	Unconventional myosin-VI OS=Sus scrofa GN=MYO6 PE=1 SV=1	-4.0405	4.5053e-11
c70518_g1	Zinc finger and SCAN domain-containing protein 2 OS=Pongo abelii GN=ZSCAN2 PE=2 SV=1	-1.6214	4.7152e-11
c31952_g1	Nanos homolog 1 OS=Xenopus borealis GN=nanos1 PE=2 SV=1	-5.0818	4.787e-11
c91714_g2	Ubiquitin-conjugating enzyme E2 G1 OS=Rattus norvegicus GN=Ube2g1 PE=2 SV=3	-1.4475	4.7978e-11
c77304_g1	MICAL-like protein 2 OS=Homo sapiens GN=MICALL2 PE=1 SV=1	-2.0451	5.1194e-11
c89697_g1	Uncharacterized protein C1orf101 OS=Homo sapiens GN=C1orf101 PE=2 SV=1	-2.5519	5.247e-11
c96728_g1	Nuclear factor related to kappa-B-binding protein OS=Mus musculus GN=Nfrkb PE=2 SV=1	-1.591	5.4004e-11
c96657_g1	Bromodomain adjacent to zinc finger domain protein 2A OS=Xenopus laevis GN=baz2a PE=2 SV=1	-2.3641	5.4114e-11
c95375_g2	Kin of IRRE-like protein 3 OS=Mus musculus GN=Kirrel3 PE=2 SV=1	-1.8676	5.4841e-11
c80983_g1	Migration and invasion enhancer 1 OS=Mus musculus GN=Mien1 PE=1 SV=1	-3.1162	5.5587e-11
c97408_g1	Spectrin alpha chain, non-erythrocytic 1 OS=Homo sapiens GN=SPTAN1 PE=1 SV=3	-1.597	5.7988e-11
c88693_g1	Glutamine synthetase OS=Mus musculus GN=Glul PE=1 SV=6	-1.4304	5.8447e-11
c87572_g1	PHD finger protein 19 OS=Homo sapiens GN=PHF19 PE=1 SV=1	-1.8567	5.8667e-11
c3615_g1	Formin OS=Gallus gallus GN=LD PE=2 SV=1	-1.9835	5.8937e-11
c93268_g1	Roundabout homolog 1 OS=Mus musculus GN=Robo1 PE=1 SV=1	-4.6698	5.9383e-11
c85324_g1	Interleukin-31 receptor subunit alpha OS=Homo sapiens GN=IL31RA PE=1 SV=1	-2.5858	5.9889e-11
c87280_g1	Transposon Ty3-G Gag-Pol polyprotein OS=Saccharomyces cerevisiae (strain ATCC 204508 / S288c) GN=TY3B-G PE=1 SV=3	-2.2634	6.1442e-11
c87447_g1	Peflin OS=Danio rerio GN=pef1 PE=2 SV=1	-1.5111	6.1722e-11
c86071_g3	1-acyl-sn-glycerol-3-phosphate acyltransferase epsilon OS=Homo sapiens GN=AGPAT5 PE=1 SV=3	-1.8459	6.3296e-11
c90116_g1	Protein-glutamine gamma-glutamyltransferase K OS=Oryctolagus cuniculus GN=TGM1 PE=2 SV=2	-1.4836	6.3436e-11
c95872_g1	Rhotekin-2 OS=Danio rerio GN=rtkn2 PE=2 SV=1	-2.6562	6.4029e-11
c93422_g3	Ig heavy chain V region 5A OS=Carassius auratus PE=4 SV=1	-1.7514	6.4129e-11
c91061_g1	Protein phosphatase 1 regulatory subunit 3C-B OS=Danio rerio GN=ppp1r3cb PE=2 SV=1	-1.8736	6.4862e-11
c83270_g1	Tumor necrosis factor receptor superfamily member 16 OS=Gallus gallus GN=NGFR PE=3 SV=1	-5.0575	6.6099e-11
c86272_g1	Protein S100-A13 OS=Bos taurus GN=S100A13 PE=3 SV=2	-3.1185	6.6532e-11
c97322_g1	Retrovirus-related Pol polyprotein from transposon 17.6 OS=Drosophila melanogaster GN=pol PE=3 SV=1	-1.9293	6.6789e-11
c84607_g1	Neuropeptide FF receptor 1 OS=Rattus norvegicus GN=Npffr1 PE=1 SV=1	-2.3858	6.7706e-11
c91022_g1	AKT-interacting protein OS=Danio rerio GN=aktip PE=2 SV=1	-1.6785	6.864e-11
c91394_g1	R3H domain-containing protein 1 OS=Homo sapiens GN=R3HDM1 PE=1 SV=3	-1.8273	7.1782e-11
c86653_g1	Metabotropic glutamate receptor 3 OS=Mus musculus GN=Grm3 PE=2 SV=1	-4.463	7.2277e-11
c30528_g1	ATP synthase subunit e, mitochondrial OS=Sus scrofa GN=ATP5I PE=3 SV=4	-2.6026	7.2935e-11
c91422_g2	Nucleotide-binding oligomerization domain-containing protein 2 OS=Mus musculus GN=Nod2 PE=1 SV=1	-2.8889	7.3611e-11
c80934_g2	Fat storage-inducing transmembrane protein 1 OS=Danio rerio GN=fitm1 PE=2 SV=1	-3.1535	7.3736e-11
c96609_g1	Serine/threonine-protein kinase 36 OS=Mus musculus GN=Stk36 PE=1 SV=3	-1.8447	7.46e-11
c87191_g2	Transposable element Tcb1 transposase OS=Caenorhabditis briggsae PE=3 SV=1	-6.5547	7.6981e-11
c85502_g1	RNA pseudouridylate synthase domain-containing protein 1 OS=Danio rerio GN=rpusd1 PE=2 SV=1	-1.8011	7.7124e-11
c96938_g1	Serine/threonine-protein kinase mTOR OS=Homo sapiens GN=MTOR PE=1 SV=1	-1.6127	7.7127e-11
c86184_g1	PEST proteolytic signal-containing nuclear protein OS=Bos taurus GN=PCNP PE=2 SV=1	-1.516	7.7636e-11
c97535_g1	E3 ubiquitin-protein ligase UBR5 OS=Homo sapiens GN=UBR5 PE=1 SV=2	-1.6883	7.8569e-11
c76480_g1	Phospholipase B-like 1 OS=Mus musculus GN=Plbd1 PE=1 SV=1	-6.2418	7.9124e-11
c25831_g1	Dual specificity protein kinase Ttk OS=Danio rerio GN=ttk PE=1 SV=2	-5.2828	8.085e-11
c79750_g1	Cyclin-dependent kinase 16 OS=Homo sapiens GN=CDK16 PE=1 SV=1	-3.7769	8.2001e-11
c83721_g1	Retrovirus-related Pol polyprotein from transposon 17.6 OS=Drosophila melanogaster GN=pol PE=3 SV=1	-3.4522	8.887e-11
c97530_g1	Translational activator GCN1 OS=Homo sapiens GN=GCN1L1 PE=1 SV=6	-1.6549	9.0527e-11
c81523_g1	GTPase IMAP family member 7 OS=Homo sapiens GN=GIMAP7 PE=1 SV=1	-6.6787	9.1184e-11
c84307_g1	Rho GTPase-activating protein 26 OS=Gallus gallus GN=ARHGAP26 PE=1 SV=2	-3.4822	9.2546e-11
c97420_g1	Tyrosine-protein kinase BAZ1B OS=Danio rerio GN=baz1b PE=1 SV=2	-1.44	9.6003e-11
c90718_g1	Transmembrane protein 206 OS=Danio rerio GN=tmem206 PE=2 SV=1	-1.9229	9.6668e-11
c90415_g1	Prolyl 3-hydroxylase 3 OS=Mus musculus GN=Leprel2 PE=2 SV=1	-1.7513	9.6767e-11
c69372_g1	Alkaline phosphatase OS=Gadus morhua PE=1 SV=1	-6.7019	9.7132e-11
c83152_g3	Probable palmitoyltransferase ZDHHC21 OS=Bos taurus GN=ZDHHC21 PE=2 SV=1	-2.1083	9.9368e-11
c87912_g1	Solute carrier family 2, facilitated glucose transporter member 10 OS=Xenopus laevis GN=slc2a10 PE=2 SV=1	-1.627	1.0325e-10
c73587_g1	Protein kinase C and casein kinase substrate in neurons protein 2 OS=Homo sapiens GN=PACSIN2 PE=1 SV=2	-3.749	1.038e-10
c86765_g1	Sarcoplasmic/endoplasmic reticulum calcium ATPase 2 OS=Gallus gallus GN=ATP2A2 PE=2 SV=2	-6.5331	1.0554e-10
c85515_g1	N-acylneuraminate-9-phosphatase OS=Rattus norvegicus GN=Nanp PE=1 SV=1	-1.6109	1.0713e-10
c61026_g1	Apoptosis-associated speck-like protein containing a CARD OS=Danio rerio GN=pycard PE=1 SV=1	-5.7778	1.1116e-10
c88105_g1	Phytanoyl-CoA dioxygenase domain-containing protein 1 OS=Danio rerio GN=phyhd1 PE=2 SV=1	-2.0299	1.1141e-10
c94594_g1	Acetylcholinesterase OS=Danio rerio GN=ache PE=3 SV=1	-4.4364	1.1839e-10
c85837_g1	Spermatogenesis-associated protein 5-like protein 1 OS=Bos taurus GN=SPATA5L1 PE=2 SV=1	-1.7217	1.2055e-10
c96624_g1	ATP-binding cassette sub-family A member 1 OS=Mus musculus GN=Abca1 PE=1 SV=4	-1.8909	1.2178e-10
c56292_g1	Endothelial cell-selective adhesion molecule OS=Rattus norvegicus GN=Esam PE=2 SV=1	-5.1876	1.2375e-10
c85140_g2	Interleukin-3 receptor class 2 subunit beta OS=Mus musculus GN=Csf2rb2 PE=1 SV=1	-3.4416	1.2684e-10
c97029_g1	Nck-associated protein 1 OS=Danio rerio GN=nckap1 PE=3 SV=1	-1.4937	1.2839e-10
c88416_g1	Eukaryotic translation initiation factor 4E-binding protein 3-like OS=Danio rerio GN=eif4ebp3l PE=1 SV=1	-1.5305	1.2922e-10
c80064_g1	Procollagen galactosyltransferase 2 OS=Mus musculus GN=Colgalt2 PE=2 SV=2	-1.4633	1.2965e-10
c84965_g1	Disintegrin and metalloproteinase domain-containing protein 12 OS=Mus musculus GN=Adam12 PE=1 SV=2	-6.6742	1.3774e-10
c84889_g1	Hyaluronan and proteoglycan link protein 4 OS=Mus musculus GN=Hapln4 PE=2 SV=2	-4.0959	1.4221e-10
c96973_g1	Zinc finger protein 638 OS=Mus musculus GN=Znf638 PE=1 SV=2	-1.4818	1.4271e-10
c96303_g1	Triple functional domain protein OS=Danio rerio GN=trio PE=3 SV=1	-2.1701	1.4933e-10
c120377_g1	Multiple epidermal growth factor-like domains protein 10 OS=Mus musculus GN=Megf10 PE=1 SV=1	-6.6573	1.5125e-10
c84153_g2	CASP8 and FADD-like apoptosis regulator OS=Homo sapiens GN=CFLAR PE=1 SV=1	-4.4731	1.5269e-10
c87100_g1	Unconventional myosin-VI OS=Gallus gallus GN=MYO6 PE=1 SV=1	-2.2665	1.605e-10
c83371_g1	Integrin beta-3 OS=Mus musculus GN=Itgb3 PE=1 SV=2	-5.2795	1.6102e-10
c81946_g1	Neuronal acetylcholine receptor subunit alpha-7 OS=Bos taurus GN=CHRNA7 PE=2 SV=1	-3.3167	1.6583e-10
c96515_g1	Kinesin-like protein KIF21B OS=Homo sapiens GN=KIF21B PE=1 SV=2	-2.3744	1.6638e-10
c92012_g1	Kinesin-like protein KIF3A OS=Macaca fascicularis GN=KIF3A PE=2 SV=1	-1.5302	1.6744e-10
c71799_g1	Zinc finger protein 292 OS=Homo sapiens GN=ZNF292 PE=1 SV=3	-5.5543	1.7002e-10
c92210_g1	Pro-interleukin-16 OS=Aotus trivirgatus GN=IL16 PE=2 SV=1	-4.8255	1.75e-10
c91620_g1	Glutamate receptor ionotropic, NMDA 2A OS=Homo sapiens GN=GRIN2A PE=1 SV=1	-1.9549	1.7928e-10
c92100_g2	Glycosyltransferase-like domain-containing protein 1 OS=Danio rerio GN=gtdc1 PE=2 SV=2	-1.6567	1.8061e-10
c31041_g1	Enolase-phosphatase E1 OS=Danio rerio GN=enoph1 PE=2 SV=1	-6.2578	1.8424e-10
c88932_g2	ELAV-like protein 2 OS=Xenopus laevis GN=elavl2 PE=1 SV=2	-1.4217	1.8472e-10
c97030_g1	Cell division cycle and apoptosis regulator protein 1 OS=Homo sapiens GN=CCAR1 PE=1 SV=2	-1.8615	1.8656e-10
c95335_g3	C-Jun-amino-terminal kinase-interacting protein 4 OS=Mus musculus GN=Spag9 PE=1 SV=2	-3.0023	1.8703e-10
c90610_g2	IQ domain-containing protein K OS=Homo sapiens GN=IQCK PE=2 SV=1	-2.0443	1.895e-10
c74823_g1	D(2)-like dopamine receptor OS=Takifugu rubripes GN=d215 PE=3 SV=1	-6.2522	1.8992e-10
c97296_g2	Zinc finger MYM-type protein 2 OS=Homo sapiens GN=ZMYM2 PE=1 SV=1	-1.5122	1.9864e-10
c85560_g1	GDNF-inducible zinc finger protein 1 OS=Rattus norvegicus GN=Gzf1 PE=3 SV=1	-1.822	2.0508e-10
c91339_g1	Ras-related protein Rab-31 OS=Mus musculus GN=Rab31 PE=1 SV=1	-1.6335	2.062e-10
c87176_g1	Proto-oncogene tyrosine-protein kinase receptor Ret OS=Homo sapiens GN=RET PE=1 SV=3	-3.2604	2.0839e-10
c79745_g1	Alpha-actinin-2 OS=Mus musculus GN=Actn2 PE=1 SV=2	-6.4332	2.1054e-10
c80440_g1	Rho guanine nucleotide exchange factor 10-like protein OS=Pongo abelii GN=ARHGEF10L PE=2 SV=1	-6.8108	2.1754e-10
c86375_g1	Kit ligand OS=Equus caballus GN=KITLG PE=2 SV=2	-2.4274	2.215e-10
c83990_g3	Plasminogen (Fragment) OS=Ovis aries GN=PLG PE=1 SV=1	-3.915	2.2344e-10
c78740_g1	Receptor expression-enhancing protein 1 OS=Homo sapiens GN=REEP1 PE=1 SV=1	-6.221	2.2523e-10
c89900_g1	Zinc finger protein DZIP1L OS=Danio rerio GN=dzip1l PE=2 SV=1	-2.1421	2.2691e-10
c94811_g1	WD repeat-containing and planar cell polarity effector protein fritz homolog OS=Homo sapiens GN=WDPCP PE=1 SV=2	-1.7275	2.2947e-10
c89606_g2	E3 ubiquitin-protein ligase RNF185 OS=Danio rerio GN=rnf185 PE=2 SV=1	-1.6803	2.338e-10
c96724_g1	Serine/threonine-protein kinase PLK3 OS=Homo sapiens GN=PLK3 PE=1 SV=2	-1.372	2.341e-10
c78250_g1	Parathyroid hormone 2 receptor OS=Homo sapiens GN=PTH2R PE=1 SV=1	-4.0449	2.3942e-10
c88780_g1	SNF-related serine/threonine-protein kinase OS=Homo sapiens GN=SNRK PE=1 SV=2	-4.5682	2.4306e-10
c85925_g1	Probable global transcription activator SNF2L2 OS=Mus musculus GN=Smarca2 PE=1 SV=1	-3.3334	2.4317e-10
c94529_g1	Signal peptide, CUB and EGF-like domain-containing protein 3 OS=Mus musculus GN=Scube3 PE=1 SV=1	-1.9922	2.5319e-10
c68553_g1	Niemann-Pick C1-like protein 1 OS=Mus musculus GN=Npc1l1 PE=2 SV=1	-3.6963	2.5356e-10
c85555_g2	RNA-binding protein 7 OS=Mus musculus GN=Rbm7 PE=2 SV=1	-1.4446	2.5356e-10
c90823_g3	Adenylate cyclase type 2 OS=Mus musculus GN=Adcy2 PE=2 SV=2	-2.6343	2.5508e-10
c88991_g1	Receptor-type tyrosine-protein phosphatase T OS=Homo sapiens GN=PTPRT PE=1 SV=6	-2.6586	2.6651e-10
c96291_g1	Dynein heavy chain 7, axonemal OS=Homo sapiens GN=DNAH7 PE=1 SV=2	-1.6877	2.6906e-10
c92117_g1	Histone H1.0 OS=Xenopus tropicalis GN=h1f0 PE=2 SV=1	-2.0765	2.7107e-10
c92201_g2	Cytochrome b-245 heavy chain OS=Mus musculus GN=Cybb PE=1 SV=1	-3.5657	2.7778e-10
c91520_g1	Cytochrome b5 OS=Homo sapiens GN=CYB5A PE=1 SV=2	-5.1743	2.82e-10
c85897_g1	Golgi phosphoprotein 3-like OS=Bos taurus GN=GOLPH3L PE=2 SV=1	-3.083	2.8832e-10
c96283_g1	Nuclear factor of activated T-cells, cytoplasmic 3 OS=Homo sapiens GN=NFATC3 PE=1 SV=1	-1.733	2.9807e-10
c86283_g1	YTH domain-containing protein 1 OS=Mus musculus GN=Ythdc1 PE=2 SV=2	-1.8448	2.9912e-10
c27705_g1	Uncharacterized protein C4orf45 OS=Homo sapiens GN=C4orf45 PE=2 SV=3	-2.6196	3.0859e-10
c95021_g1	DCC-interacting protein 13-beta OS=Homo sapiens GN=APPL2 PE=1 SV=3	-2.2183	3.1931e-10
c91328_g3	Ena/VASP-like protein OS=Xenopus laevis GN=evl PE=2 SV=1	-5.914	3.264e-10
c84237_g4	Zinc finger protein 271 OS=Pongo abelii GN=ZNF271 PE=2 SV=1	-3.4573	3.2941e-10
c92350_g1	Heterogeneous nuclear ribonucleoprotein L OS=Homo sapiens GN=HNRNPL PE=1 SV=2	-1.4363	3.3618e-10
c92488_g2	Deleted in azoospermia-like OS=Danio rerio GN=dazl PE=1 SV=1	-1.3819	3.375e-10
c88158_g1	Ghrelin O-acyltransferase OS=Danio rerio GN=mboat4 PE=2 SV=1	-2.6473	3.3812e-10
c87312_g2	UDP-glucuronosyltransferase 2A2 OS=Mus musculus GN=Ugt2a2 PE=2 SV=1	-2.2134	3.4265e-10
c80096_g1	Inositol monophosphatase 2 OS=Homo sapiens GN=IMPA2 PE=1 SV=1	-6.4601	3.4298e-10
c93404_g1	Solute carrier family 12 member 9 OS=Xenopus laevis GN=slc12a9 PE=2 SV=1	-1.5659	3.4419e-10
c89465_g1	Repressor of RNA polymerase III transcription MAF1 homolog OS=Xenopus laevis GN=maf1 PE=2 SV=1	-1.4626	3.4475e-10
c88325_g1	A disintegrin and metalloproteinase with thrombospondin motifs 17 OS=Homo sapiens GN=ADAMTS17 PE=2 SV=2	-2.9639	3.4975e-10
c94749_g1	Armadillo repeat-containing protein 5 OS=Mus musculus GN=Armc5 PE=2 SV=1	-1.7944	3.569e-10
c97424_g2	Glioma tumor suppressor candidate region gene 1 protein OS=Homo sapiens GN=GLTSCR1 PE=1 SV=2	-1.6444	3.587e-10
c95815_g1	Very long-chain acyl-CoA synthetase OS=Homo sapiens GN=SLC27A2 PE=1 SV=2	-1.437	3.5903e-10
c97550_g1	Uncharacterized protein KIAA1109 OS=Homo sapiens GN=KIAA1109 PE=1 SV=2	-2.2435	3.7674e-10
c84922_g3	Proteasomal ubiquitin receptor ADRM1 OS=Danio rerio GN=adrm1b PE=1 SV=1	-2.2021	3.8064e-10
c96948_g2	Nuclear receptor coactivator 2 OS=Danio rerio GN=ncoa2 PE=1 SV=1	-2.485	3.9709e-10
c61119_g1	Tripartite motif-containing protein 16-like protein OS=Homo sapiens GN=TRIM16L PE=2 SV=3	-6.1867	3.9899e-10
c92153_g1	Tankyrase-2 OS=Mus musculus GN=Tnks2 PE=2 SV=2	-2.5786	4.0122e-10
c95549_g1	Enhancer of polycomb homolog 1 OS=Mus musculus GN=Epc1 PE=2 SV=1	-2.1	4.1183e-10
c83819_g1	Coiled-coil domain-containing protein 106 OS=Mus musculus GN=Ccdc106 PE=1 SV=1	-5.0493	4.17e-10
c85592_g1	LIM zinc-binding domain-containing Nebulette OS=Mus musculus GN=Nebl PE=2 SV=1	-2.8712	4.5922e-10
c97446_g1	Probable helicase with zinc finger domain OS=Danio rerio GN=helz PE=2 SV=1	-1.4238	4.5953e-10
c82245_g1	TSC22 domain family protein 1 OS=Macaca fascicularis GN=TSC22D1 PE=2 SV=1	-4.9578	4.6013e-10
c97051_g1	Collagen alpha-1(I) chain OS=Homo sapiens GN=COL1A1 PE=1 SV=5	-2.0175	4.6801e-10
c78501_g1	Ena/VASP-like protein OS=Homo sapiens GN=EVL PE=1 SV=2	-3.8402	4.7298e-10
c83734_g1	Contactin-2 OS=Gallus gallus GN=CNTN2 PE=1 SV=1	-3.0116	4.7509e-10
c95901_g1	Ubiquitin carboxyl-terminal hydrolase 10 OS=Gallus gallus GN=USP10 PE=2 SV=1	-1.5642	4.8185e-10
c93675_g1	Mitogen-activated protein kinase 1 OS=Bos taurus GN=MAPK1 PE=2 SV=3	-1.5353	4.944e-10
c97312_g1	Ubiquitin carboxyl-terminal hydrolase 7 OS=Homo sapiens GN=USP7 PE=1 SV=2	-1.391	4.9585e-10
c92225_g1	Interleukin enhancer-binding factor 3 OS=Mus musculus GN=Ilf3 PE=1 SV=2	-1.4476	4.9796e-10
c96714_g2	Transposon Ty3-I Gag-Pol polyprotein OS=Saccharomyces cerevisiae (strain ATCC 204508 / S288c) GN=TY3B-I PE=3 SV=2	-3.9082	5.0076e-10
c74309_g1	Zona pellucida sperm-binding protein 4 OS=Sus scrofa GN=ZP4 PE=1 SV=1	-3.4485	5.0358e-10
c95730_g2	Calpain-2 catalytic subunit OS=Homo sapiens GN=CAPN2 PE=1 SV=6	-1.44	5.1122e-10
c89295_g2	Cyclin-dependent kinase inhibitor 1B OS=Cricetulus griseus GN=CDKN1B PE=2 SV=1	-2.3612	5.1917e-10
c83970_g1	Traf2 and NCK-interacting protein kinase OS=Mus musculus GN=Tnik PE=1 SV=2	-2.4274	5.3671e-10
c89177_g3	Retrovirus-related Pol polyprotein from transposon 297 OS=Drosophila melanogaster GN=pol PE=3 SV=1	-4.8929	5.6013e-10
c87413_g1	Serine/arginine-rich splicing factor 5 OS=Rattus norvegicus GN=Srsf5 PE=2 SV=1	-1.4663	5.9273e-10
c86631_g1	Heat shock protein 30 OS=Oncorhynchus tshawytscha GN=hsp30 PE=2 SV=1	-9.1056	5.9891e-10
c89429_g1	Protein c-ets-1-B (Fragment) OS=Xenopus laevis GN=ets1-b PE=2 SV=1	-2.8012	6.4104e-10
c90269_g2	Krueppel-like factor 2 OS=Mus musculus GN=Klf2 PE=1 SV=2	-1.4334	6.5345e-10
c96795_g2	Ras-associating and dilute domain-containing protein OS=Danio rerio GN=radil PE=2 SV=1	-4.1749	6.9005e-10
c96596_g2	Pre-mRNA cleavage complex 2 protein Pcf11 OS=Homo sapiens GN=PCF11 PE=1 SV=3	-1.4399	7.0391e-10
c82181_g1	SH3 domain-binding protein 5-like OS=Mus musculus GN=Sh3bp5l PE=2 SV=1	-3.5606	7.2116e-10
c79946_g1	Apoptosis-stimulating of p53 protein 1 OS=Mus musculus GN=Ppp1r13b PE=2 SV=2	-4.1109	7.3045e-10
c97061_g1	E3 ubiquitin-protein ligase listerin OS=Gallus gallus GN=LTN1 PE=3 SV=1	-1.443	7.4558e-10
c81235_g1	V-type proton ATPase subunit B OS=Gallus gallus GN=ATP6V1B PE=3 SV=1	-1.9219	7.4943e-10
c88560_g1	Cell cycle checkpoint control protein RAD9A OS=Macaca fascicularis GN=RAD9A PE=2 SV=1	-6.0279	7.5237e-10
c92745_g1	Disabled homolog 2-interacting protein OS=Rattus norvegicus GN=Dab2ip PE=1 SV=1	-2.0787	7.5295e-10
c96732_g2	Paired amphipathic helix protein Sin3a OS=Mus musculus GN=Sin3a PE=1 SV=3	-1.4001	7.5633e-10
c78615_g2	Aminopeptidase N OS=Sus scrofa GN=ANPEP PE=1 SV=4	-3.3201	7.7217e-10
c96591_g1	Latent-transforming growth factor beta-binding protein 3 OS=Homo sapiens GN=LTBP3 PE=1 SV=4	-1.8153	7.7435e-10
c91137_g1	MAGUK p55 subfamily member 6 OS=Homo sapiens GN=MPP6 PE=1 SV=2	-1.8249	7.7686e-10
c85701_g1	Cob(I)yrinic acid a,c-diamide adenosyltransferase, mitochondrial OS=Mus musculus GN=Mmab PE=1 SV=1	-1.4385	7.835e-10
c88999_g1	Fatty acyl-CoA reductase 1 OS=Xenopus laevis GN=far1 PE=2 SV=1	-1.5921	7.8379e-10
c95591_g2	Ephrin type-A receptor 3 OS=Danio rerio GN=epha3 PE=2 SV=1	-2.7957	7.9553e-10
c90331_g1	Disintegrin and metalloproteinase domain-containing protein 9 OS=Homo sapiens GN=ADAM9 PE=1 SV=1	-1.4136	8.2528e-10
c97308_g1	SUN domain-containing ossification factor OS=Homo sapiens GN=SUCO PE=1 SV=1	-1.7657	8.4945e-10
c94362_g2	[Pyruvate dehydrogenase [acetyl-transferring]]-phosphatase 1, mitochondrial OS=Homo sapiens GN=PDP1 PE=1 SV=3	-5.1218	8.5161e-10
c85100_g1	G2/M phase-specific E3 ubiquitin-protein ligase OS=Gallus gallus GN=G2E3 PE=2 SV=1	-1.6731	8.5799e-10
c80490_g1	Neutrophil cytosol factor 2 OS=Bos taurus GN=NCF2 PE=2 SV=1	-4.4878	8.8052e-10
c87857_g1	Mothers against decapentaplegic homolog 9 OS=Homo sapiens GN=SMAD9 PE=1 SV=1	-3.1404	9.125e-10
c92182_g1	Sorting nexin-15 OS=Rattus norvegicus GN=Snx15 PE=2 SV=1	-1.4813	9.373e-10
c96989_g1	Pleckstrin homology domain-containing family G member 5 OS=Homo sapiens GN=PLEKHG5 PE=1 SV=3	-1.4515	9.3727e-10
c79881_g1	AT-rich interactive domain-containing protein 1B OS=Homo sapiens GN=ARID1B PE=1 SV=2	-5.257	9.5015e-10
c93294_g1	Oxysterol-binding protein-related protein 6 OS=Homo sapiens GN=OSBPL6 PE=1 SV=1	-3.2551	9.5869e-10
c79373_g1	Protein S100-A16 OS=Bos taurus GN=S100A16 PE=3 SV=1	-1.4796	9.703e-10
c89797_g1	Kinase D-interacting substrate of 220 kDa OS=Danio rerio GN=kidins220 PE=2 SV=2	-7.2145	9.8027e-10
c95702_g2	Disabled homolog 2 OS=Homo sapiens GN=DAB2 PE=1 SV=3	-2.0646	9.8616e-10
c90965_g1	Disabled homolog 2-interacting protein OS=Homo sapiens GN=DAB2IP PE=1 SV=2	-4.0164	1.0131e-09
c86421_g1	Frizzled-10-B OS=Xenopus laevis GN=fzd10-b PE=2 SV=1	-2.496	1.0318e-09
c88091_g1	Protein FAM26F OS=Rattus norvegicus GN=Fam26f PE=2 SV=1	-3.1037	1.0341e-09
c89468_g1	RNA-binding protein with multiple splicing OS=Gallus gallus GN=RBPMS PE=2 SV=1	-1.3512	1.0435e-09
c88734_g1	Protocadherin-15 OS=Gallus gallus GN=Pcdh15 PE=1 SV=1	-3.8512	1.0813e-09
c93699_g3	Zinc finger protein GLIS1 OS=Homo sapiens GN=GLIS1 PE=2 SV=2	-3.9989	1.0951e-09
c74367_g1	Adenylate cyclase type 4 OS=Mus musculus GN=Adcy4 PE=1 SV=1	-6.1425	1.0991e-09
c88951_g1	Methyl-CpG-binding domain protein 3 OS=Homo sapiens GN=MBD3 PE=1 SV=1	-2.972	1.1175e-09
c97549_g1	E3 ubiquitin-protein ligase HERC2 OS=Homo sapiens GN=HERC2 PE=1 SV=2	-1.379	1.1205e-09
c84862_g1	Protein FAM110A OS=Homo sapiens GN=FAM110A PE=1 SV=1	-5.3797	1.1292e-09
c85635_g1	tRNA-specific adenosine deaminase 2 OS=Danio rerio GN=adat2 PE=2 SV=2	-1.4174	1.1381e-09
c94509_g1	DNA topoisomerase 2-alpha OS=Gallus gallus GN=TOP2A PE=2 SV=2	-1.3104	1.1617e-09
c77556_g2	Guanine nucleotide-binding protein G(I)/G(S)/G(T) subunit beta-3 OS=Canis familiaris GN=GNB3 PE=2 SV=1	-3.461	1.1831e-09
c96653_g2	Dedicator of cytokinesis protein 8 OS=Mus musculus GN=Dock8 PE=1 SV=4	-1.6686	1.205e-09
c96552_g1	Serine/threonine-protein kinase SIK3 homolog OS=Danio rerio GN=zgc:66101 PE=2 SV=1	-1.3821	1.2216e-09
c96893_g3	Nuclear pore complex protein Nup214 OS=Homo sapiens GN=NUP214 PE=1 SV=2	-1.8003	1.2328e-09
c92679_g1	Ras-GEF domain-containing family member 1B-A OS=Danio rerio GN=rasgef1ba PE=2 SV=2	-1.4084	1.2382e-09
c87787_g1	MORC family CW-type zinc finger protein 4 OS=Homo sapiens GN=MORC4 PE=1 SV=2	-4.6346	1.2775e-09
c77775_g1	Leukemia inhibitory factor receptor OS=Rattus norvegicus GN=Lifr PE=2 SV=1	-6.718	1.2864e-09
c95964_g1	Vascular endothelial growth factor receptor kdr-like OS=Danio rerio GN=kdrl PE=1 SV=1	-4.6827	1.3166e-09
c89212_g2	Proto-oncogene tyrosine-protein kinase Src OS=Danio rerio GN=src PE=1 SV=2	-1.5741	1.3274e-09
c91303_g1	Sugar phosphate exchanger 2 OS=Danio rerio GN=slc37a2 PE=2 SV=1	-1.569	1.3326e-09
c82036_g1	Serine/threonine-protein phosphatase with EF-hands 2 OS=Homo sapiens GN=PPEF2 PE=1 SV=2	-4.0367	1.3433e-09
c88541_g1	Potassium voltage-gated channel subfamily C member 2 OS=Homo sapiens GN=KCNC2 PE=1 SV=1	-1.7894	1.3485e-09
c84116_g1	Neurogenic differentiation factor 4 OS=Mus musculus GN=Neurod4 PE=1 SV=1	-6.4921	1.4152e-09
c84011_g1	Sperm-associated antigen 7 homolog OS=Danio rerio GN=spag7 PE=1 SV=1	-1.4023	1.4549e-09
c90850_g1	Oxysterol-binding protein 2 OS=Mus musculus GN=Osbp2 PE=2 SV=1	-2.3559	1.485e-09
c82482_g1	Retinol dehydrogenase 12 OS=Homo sapiens GN=RDH12 PE=1 SV=3	-1.8582	1.4871e-09
c83749_g1	Spermatogenesis-associated protein 22 OS=Macaca fascicularis GN=SPATA22 PE=2 SV=1	-3.2325	1.4878e-09
c94089_g1	Methylcytosine dioxygenase TET3 OS=Homo sapiens GN=TET3 PE=1 SV=3	-2.6478	1.5143e-09
c96783_g1	Zinc finger and BTB domain-containing protein 2 OS=Homo sapiens GN=ZBTB2 PE=1 SV=1	-1.5584	1.5691e-09
c96431_g3	Protein numb homolog OS=Rattus norvegicus GN=Numb PE=1 SV=2	-1.9487	1.6012e-09
c83597_g1	Nucleoside diphosphate kinase 3 OS=Mus musculus GN=Nme3 PE=2 SV=3	-1.5622	1.668e-09
c88047_g1	B box and SPRY domain-containing protein OS=Rattus norvegicus GN=Bspry PE=1 SV=2	-2.387	1.7091e-09
c85687_g1	Homeobox protein Hox-C9a OS=Danio rerio GN=hoxc9a PE=2 SV=2	-2.9194	1.723e-09
c93664_g1	Hepatocyte nuclear factor 1-beta-A OS=Danio rerio GN=hnf1ba PE=2 SV=2	-1.5091	1.7315e-09
c94365_g1	Neuropathy target esterase OS=Mus musculus GN=Pnpla6 PE=2 SV=2	-2.2482	1.7422e-09
c85336_g2	Hexokinase-1 OS=Homo sapiens GN=HK1 PE=1 SV=3	-2.0525	1.7787e-09
c96875_g1	Integrin alpha-V OS=Gallus gallus GN=ITGAV PE=2 SV=1	-1.458	1.7794e-09
c88337_g1	Desumoylating isopeptidase 2 OS=Danio rerio GN=desi2 PE=2 SV=1	-1.5354	1.8023e-09
c87079_g1	Endophilin-A1 OS=Gallus gallus GN=SH3GL2 PE=1 SV=1	-2.0511	1.8105e-09
c94869_g1	Rho-related GTP-binding protein Rho6 OS=Homo sapiens GN=RND1 PE=1 SV=1	-1.6531	1.8162e-09
c96128_g1	SH3 domain-containing kinase-binding protein 1 OS=Homo sapiens GN=SH3KBP1 PE=1 SV=2	-1.7219	1.8589e-09
c88520_g1	Receptor-type tyrosine-protein phosphatase S OS=Rattus norvegicus GN=Ptprs PE=1 SV=2	-4.1196	1.8952e-09
c93162_g1	Ephrin type-B receptor 2 OS=Mus musculus GN=Ephb2 PE=1 SV=2	-2.3909	1.9421e-09
c87977_g1	Wiskott-Aldrich syndrome protein family member 3 OS=Homo sapiens GN=WASF3 PE=1 SV=2	-2.8453	2.0008e-09
c97100_g1	Insulin-like growth factor 1 receptor OS=Xenopus laevis GN=igf1r PE=1 SV=1	-1.4469	2.0292e-09
c89840_g1	Sodium-coupled neutral amino acid transporter 4 OS=Homo sapiens GN=SLC38A4 PE=1 SV=1	-2.7868	2.0902e-09
c90628_g1	GPI transamidase component PIG-T OS=Homo sapiens GN=PIGT PE=1 SV=1	-1.5156	2.1509e-09
c91216_g1	Ornithine aminotransferase, mitochondrial OS=Homo sapiens GN=OAT PE=1 SV=1	-1.4887	2.1688e-09
c83540_g1	Lysyl oxidase homolog 3 OS=Mus musculus GN=Loxl3 PE=2 SV=2	-2.1169	2.222e-09
c86170_g1	Prostacyclin synthase OS=Mus musculus GN=Ptgis PE=2 SV=1	-1.9116	2.2286e-09
c85508_g1	Aldose 1-epimerase OS=Bos taurus GN=GALM PE=2 SV=1	-1.3759	2.2547e-09
c89618_g1	Glutamate dehydrogenase 1, mitochondrial OS=Homo sapiens GN=GLUD1 PE=1 SV=2	-3.1509	2.2578e-09
c85135_g1	Mammalian ependymin-related protein 1 OS=Macaca fascicularis GN=EPDR1 PE=2 SV=3	-5.426	2.3007e-09
c86876_g1	UDP-glucose 6-dehydrogenase OS=Homo sapiens GN=UGDH PE=1 SV=1	-1.403	2.3108e-09
c85832_g1	Nesprin-2 OS=Homo sapiens GN=SYNE2 PE=1 SV=3	-4.0841	2.344e-09
c90247_g2	Retinoic acid receptor gamma-A OS=Danio rerio GN=rarga PE=1 SV=2	-3.9316	2.3463e-09
c86132_g1	Four and a half LIM domains protein 1 OS=Rattus norvegicus GN=Fhl1 PE=2 SV=1	-4.1886	2.3651e-09
c95580_g1	Lysosomal alpha-mannosidase OS=Macaca fascicularis GN=MAN2B1 PE=2 SV=1	-1.4709	2.4024e-09
c87995_g2	Receptor-type tyrosine-protein phosphatase gamma OS=Homo sapiens GN=PTPRG PE=1 SV=4	-1.6072	2.4134e-09
c93804_g1	TNFAIP3-interacting protein 2 OS=Mus musculus GN=Tnip2 PE=1 SV=1	-2.224	2.4441e-09
c82784_g1	E3 ubiquitin-protein ligase CCNB1IP1 OS=Homo sapiens GN=CCNB1IP1 PE=1 SV=1	-1.4577	2.4773e-09
c89554_g1	Phosphatase and actin regulator 4B OS=Danio rerio GN=phactr4b PE=1 SV=2	-2.0591	2.5256e-09
c95635_g1	Transcriptional protein SWT1 OS=Mus musculus GN=Swt1 PE=2 SV=3	-1.538	2.5415e-09
c97450_g5	Multidrug resistance-associated protein 5 OS=Homo sapiens GN=ABCC5 PE=1 SV=2	-3.6579	2.5683e-09
c88730_g1	Anaphase-promoting complex subunit 5 OS=Pongo abelii GN=ANAPC5 PE=2 SV=1	-1.5273	2.5912e-09
c86385_g1	Hyaluronidase-4 OS=Homo sapiens GN=HYAL4 PE=1 SV=2	-2.7786	2.625e-09
c97340_g1	Telomerase protein component 1 OS=Homo sapiens GN=TEP1 PE=1 SV=2	-1.8947	2.7234e-09
c96304_g1	Fibronectin type-III domain-containing protein 3a OS=Gallus gallus GN=FNDC3A PE=2 SV=2	-1.4458	2.7424e-09
c95401_g1	Methionine synthase OS=Bos taurus GN=MTR PE=2 SV=1	-1.8701	2.7884e-09
c86983_g1	Synaptonemal complex protein 3 OS=Mesocricetus auratus GN=SYCP3 PE=2 SV=1	-2.3094	2.8077e-09
c92603_g1	DNA excision repair protein ERCC-6-like OS=Danio rerio GN=ercc6l PE=1 SV=1	-1.3317	2.8107e-09
c91146_g1	Delta(14)-sterol reductase OS=Mus musculus GN=Tm7sf2 PE=2 SV=2	-1.3084	2.8801e-09
c84433_g1	Myoblast determination protein 1 homolog OS=Danio rerio GN=myod1 PE=2 SV=2	-3.4204	2.9128e-09
c93540_g1	Vesicle-trafficking protein SEC22c OS=Bos taurus GN=SEC22C PE=2 SV=1	-1.4456	2.9182e-09
c60635_g1	Tumor necrosis factor receptor superfamily member 5 OS=Equus caballus GN=CD40 PE=2 SV=1	-1.9259	2.9282e-09
c89419_g2	Aquaporin-11 OS=Homo sapiens GN=AQP11 PE=2 SV=1	-1.9042	3.057e-09
c97386_g3	Nucleoprotein TPR OS=Homo sapiens GN=TPR PE=1 SV=3	-1.6493	3.1399e-09
c86766_g1	Myosin-binding protein C, cardiac-type OS=Gallus gallus GN=MYBPC3 PE=1 SV=3	-2.6718	3.1556e-09
c87066_g1	Protein FRA10AC1 OS=Homo sapiens GN=FRA10AC1 PE=1 SV=3	-1.6638	3.1574e-09
c93655_g1	Leucine-rich repeat-containing protein 14 OS=Xenopus laevis GN=lrrc14 PE=2 SV=1	-2.0867	3.2631e-09
c96090_g1	Protein EFR3 homolog B OS=Danio rerio GN=efr3b PE=3 SV=2	-2.0167	3.3004e-09
c89545_g2	Zinc finger and BTB domain-containing protein 24 OS=Danio rerio GN=zbtb24 PE=2 SV=1	-1.842	3.3069e-09
c94917_g1	Dedicator of cytokinesis protein 11 OS=Mus musculus GN=Dock11 PE=1 SV=1	-2.7002	3.3171e-09
c59894_g1	Complement factor I OS=Mus musculus GN=Cfi PE=1 SV=3	-4.9337	3.3241e-09
c93759_g1	Integrin beta-5 OS=Bos taurus GN=ITGB5 PE=1 SV=2	-1.3675	3.3432e-09
c92206_g1	BTB/POZ domain-containing protein 3 OS=Mustela putorius furo GN=BTBD3 PE=2 SV=2	-1.6402	3.3501e-09
c86462_g3	Retrovirus-related Pol polyprotein from transposon 412 OS=Drosophila melanogaster GN=POL PE=3 SV=1	-3.6572	3.3896e-09
c86381_g1	Transposable element Tc1 transposase OS=Caenorhabditis elegans GN=tc1a PE=3 SV=1	-4.5977	3.425e-09
c72302_g1	Regulator of G-protein signaling 2 OS=Mus musculus GN=Rgs2 PE=2 SV=2	-3.9481	3.467e-09
c88970_g1	Phosphatidylinositol-binding clathrin assembly protein OS=Homo sapiens GN=PICALM PE=1 SV=2	-1.4955	3.6079e-09
c95711_g1	PH domain leucine-rich repeat-containing protein phosphatase 1 OS=Homo sapiens GN=PHLPP1 PE=1 SV=3	-1.6357	3.6104e-09
c97508_g1	Zinc finger ZZ-type and EF-hand domain-containing protein 1 OS=Homo sapiens GN=ZZEF1 PE=1 SV=6	-1.5185	3.6295e-09
c95248_g2	DNA mismatch repair protein Msh6 OS=Homo sapiens GN=MSH6 PE=1 SV=2	-1.3426	3.6388e-09
c70511_g1	Nuclear factor 7, ovary OS=Xenopus laevis PE=2 SV=1	-4.5468	3.6906e-09
c92061_g2	Transposable element Tcb1 transposase OS=Caenorhabditis briggsae PE=3 SV=1	-6.4133	3.7594e-09
c78761_g1	Cilia- and flagella-associated protein 36 OS=Danio rerio GN=cfap36 PE=2 SV=2	-1.3852	3.7754e-09
c92481_g1	Disintegrin and metalloproteinase domain-containing protein 8 OS=Mus musculus GN=Adam8 PE=1 SV=3	-1.497	3.8038e-09
c89397_g1	CDK5 regulatory subunit-associated protein 1 OS=Homo sapiens GN=CDK5RAP1 PE=1 SV=2	-1.431	3.8585e-09
c87089_g1	TATA box-binding protein-like protein 2 OS=Danio rerio GN=tbpl2 PE=1 SV=1	-1.3604	3.9307e-09
c88123_g1	Cholinesterase OS=Homo sapiens GN=BCHE PE=1 SV=1	-2.6966	3.9548e-09
c95959_g1	Major facilitator superfamily domain-containing protein 12 OS=Homo sapiens GN=MFSD12 PE=1 SV=2	-1.3706	4.0292e-09
c72947_g1	Anthrax toxin receptor 1 OS=Homo sapiens GN=ANTXR1 PE=1 SV=2	-2.2553	4.0338e-09
c94803_g1	Condensin complex subunit 1 OS=Xenopus laevis GN=ncapd2 PE=1 SV=1	-2.2628	4.0431e-09
c85789_g1	Retrovirus-related Pol polyprotein from transposon 297 OS=Drosophila melanogaster GN=pol PE=3 SV=1	-5.0254	4.2366e-09
c89445_g1	Epoxide hydrolase 1 OS=Rattus norvegicus GN=Ephx1 PE=1 SV=1	-1.4371	4.2411e-09
c95262_g3	Reversion-inducing cysteine-rich protein with Kazal motifs OS=Homo sapiens GN=RECK PE=1 SV=1	-1.9416	4.2683e-09
c90789_g1	Polypyrimidine tract-binding protein 1 OS=Sus scrofa GN=PTBP1 PE=2 SV=1	-1.4276	4.2996e-09
c78470_g1	Dermatan-sulfate epimerase OS=Bos taurus GN=DSE PE=1 SV=1	-4.4777	4.3366e-09
c93233_g1	Procollagen galactosyltransferase 1 OS=Danio rerio GN=colgalt1 PE=3 SV=1	-1.9064	4.3469e-09
c83671_g1	Suppressor of cytokine signaling 5 OS=Homo sapiens GN=SOCS5 PE=1 SV=1	-5.2027	4.3947e-09
c84604_g1	Interleukin-1 receptor type 1 OS=Homo sapiens GN=IL1R1 PE=1 SV=1	-4.6396	4.4262e-09
c87525_g1	Gelsolin (Fragment) OS=Xenopus laevis GN=gsn PE=2 SV=1	-3.4619	4.4982e-09
c96697_g1	Next to BRCA1 gene 1 protein OS=Rattus norvegicus GN=Nbr1 PE=1 SV=1	-1.3798	4.5069e-09
c89341_g5	Tricarboxylate transport protein, mitochondrial OS=Rattus norvegicus GN=Slc25a1 PE=1 SV=1	-6.2616	4.5145e-09
c90399_g3	Protein FAM43A OS=Homo sapiens GN=FAM43A PE=2 SV=2	-2.9883	4.5223e-09
c89139_g1	Alpha-2C adrenergic receptor OS=Danio rerio GN=adra2c PE=3 SV=1	-1.689	4.5329e-09
c97482_g1	Centrosomal protein of 192 kDa OS=Homo sapiens GN=CEP192 PE=1 SV=2	-2.2731	4.5423e-09
c77438_g1	Bcl-2-related ovarian killer protein homolog A OS=Danio rerio GN=boka PE=2 SV=1	-4.9119	4.6474e-09
c89836_g1	CD82 antigen OS=Rattus norvegicus GN=Cd82 PE=1 SV=1	-8.8814	4.6981e-09
c92055_g1	EGF-containing fibulin-like extracellular matrix protein 1 OS=Homo sapiens GN=EFEMP1 PE=1 SV=2	-2.7339	5.0187e-09
c86512_g1	D-tyrosyl-tRNA(Tyr) deacylase 1 OS=Bos taurus GN=DTD1 PE=2 SV=1	-1.4997	5.0424e-09
c80347_g1	[Arg8]-vasotocin receptor OS=Catostomus commersonii PE=2 SV=1	-4.2697	5.2856e-09
c94030_g1	Uncharacterized protein C1orf106 homolog OS=Mus musculus PE=2 SV=1	-3.3385	5.3038e-09
c91147_g1	Exocyst complex component 7 OS=Rattus norvegicus GN=Exoc7 PE=2 SV=1	-1.3515	5.3786e-09
c97475_g1	Trinucleotide repeat-containing gene 6B protein OS=Mus musculus GN=Tnrc6b PE=2 SV=2	-1.4557	5.4182e-09
c87204_g1	Brachyury protein homolog A OS=Danio rerio GN=ntla PE=1 SV=1	-3.3243	5.4566e-09
c91959_g1	Tight junction protein ZO-3 OS=Homo sapiens GN=TJP3 PE=1 SV=3	-1.706	5.4885e-09
c67710_g1	Ellis-van Creveld syndrome protein OS=Homo sapiens GN=EVC PE=1 SV=1	-2.0409	5.6415e-09
c93713_g3	Fructose-bisphosphate aldolase A OS=Mus musculus GN=Aldoa PE=1 SV=2	-3.6798	5.668e-09
c90939_g1	ADP-ribosylation factor-like protein 4D OS=Mus musculus GN=Arl4d PE=2 SV=2	-1.86	5.7806e-09
c78431_g1	Prolyl-tRNA synthetase associated domain-containing protein 1 OS=Bos taurus GN=PRORSD1 PE=2 SV=1	-3.3358	5.9565e-09
c95565_g1	Pleckstrin homology domain-containing family A member 6 OS=Homo sapiens GN=PLEKHA6 PE=1 SV=4	-2.3539	5.9605e-09
c92857_g1	Centrosomal protein of 78 kDa OS=Xenopus tropicalis GN=cep78 PE=2 SV=1	-1.4213	6.0265e-09
c89282_g1	UBX domain-containing protein 11 OS=Rattus norvegicus GN=Ubxn11 PE=1 SV=1	-2.7328	6.1704e-09
c93165_g3	Myotubularin-related protein 3 OS=Homo sapiens GN=MTMR3 PE=1 SV=3	-3.4028	6.3954e-09
c89236_g1	Type II iodothyronine deiodinase OS=Neoceratodus forsteri GN=dio2 PE=2 SV=3	-1.9733	6.4055e-09
c97266_g3	Protein PRRC2C OS=Homo sapiens GN=PRRC2C PE=1 SV=4	-1.4278	6.4232e-09
c86537_g1	Dual specificity protein phosphatase 10 OS=Mus musculus GN=Dusp10 PE=2 SV=2	-2.9671	6.527e-09
c97442_g1	Importin-8 OS=Homo sapiens GN=IPO8 PE=1 SV=2	-1.4479	6.5292e-09
c86788_g1	Major histocompatibility complex class I-related gene protein OS=Rattus norvegicus GN=Mr1 PE=2 SV=2	-2.6286	6.6025e-09
c97533_g1	Chromodomain-helicase-DNA-binding protein 7 OS=Gallus gallus GN=CHD7 PE=2 SV=1	-1.3762	6.6102e-09
c91844_g2	Tetraspanin-18 OS=Homo sapiens GN=TSPAN18 PE=2 SV=1	-2.0059	6.7626e-09
c92135_g1	Transmembrane emp24 domain-containing protein 4 OS=Mus musculus GN=Tmed4 PE=2 SV=1	-1.7078	6.8039e-09
c84560_g1	Acyl-CoA-binding domain-containing protein 4 OS=Rattus norvegicus GN=Acbd4 PE=2 SV=1	-2.3771	6.8955e-09
c95634_g1	Beta/gamma crystallin domain-containing protein 3 OS=Mus musculus GN=Crybg3 PE=1 SV=2	-1.4232	7.0309e-09
c68613_g1	Tumor necrosis factor ligand superfamily member 10 OS=Mus musculus GN=Tnfsf10 PE=2 SV=1	-4.2374	7.3532e-09
c92717_g1	Protein EURL homolog OS=Danio rerio GN=eurl PE=2 SV=1	-1.4106	7.3824e-09
c94555_g1	Transferrin receptor protein 1 OS=Cricetulus griseus GN=TFRC PE=2 SV=1	-2.147	7.4629e-09
c92442_g1	Myelin protein zero-like protein 1 OS=Bos taurus GN=MPZL1 PE=2 SV=1	-1.5905	7.495e-09
c79127_g1	Methylcytosine dioxygenase TET3 OS=Mus musculus GN=Tet3 PE=1 SV=3	-5.4333	7.5228e-09
c97391_g1	Protein dopey-1 OS=Homo sapiens GN=DOPEY1 PE=2 SV=1	-1.4462	7.6016e-09
c92125_g1	Ribonucleoside-diphosphate reductase subunit M2 OS=Rattus norvegicus GN=Rrm2 PE=2 SV=1	-1.8638	7.9733e-09
c94197_g3	Histone-lysine N-methyltransferase, H3 lysine-79 specific OS=Homo sapiens GN=DOT1L PE=1 SV=2	-2.0308	8.0222e-09
c62640_g1	Ubiquitin carboxyl-terminal hydrolase 43 OS=Homo sapiens GN=USP43 PE=1 SV=2	-4.8756	8.0333e-09
c97142_g1	Histone-lysine N-methyltransferase SETD1B-A OS=Danio rerio GN=setd1ba PE=1 SV=2	-1.7882	8.1215e-09
c93477_g1	RNA-binding protein 44 OS=Danio rerio GN=rbm44 PE=3 SV=1	-1.2657	8.291e-09
c92149_g1	DNA polymerase epsilon catalytic subunit A OS=Homo sapiens GN=POLE PE=1 SV=5	-2.74	8.4716e-09
c94409_g1	3-oxoacyl-[acyl-carrier-protein] synthase, mitochondrial OS=Homo sapiens GN=OXSM PE=1 SV=1	-1.7121	8.4914e-09
c92178_g1	Limbin OS=Bos taurus GN=EVC2 PE=2 SV=1	-1.6383	8.7153e-09
c82601_g1	Enkurin OS=Homo sapiens GN=ENKUR PE=2 SV=1	-5.4779	8.9173e-09
c94371_g2	Krev interaction trapped protein 1 OS=Danio rerio GN=krit1 PE=1 SV=1	-2.4838	8.9616e-09
c82761_g1	Inter alpha-trypsin inhibitor, heavy chain 4 OS=Mus musculus GN=Itih4 PE=1 SV=2	-3.1015	8.9843e-09
c97299_g2	SWI/SNF complex subunit SMARCC1 OS=Homo sapiens GN=SMARCC1 PE=1 SV=3	-1.2905	9.2133e-09
c87401_g4	Neurexin-2-beta OS=Rattus norvegicus GN=Nrxn2 PE=1 SV=1	-5.0343	9.2565e-09
c92073_g1	Transmembrane protein 135 OS=Bos taurus GN=TMEM135 PE=2 SV=1	-1.2999	9.3221e-09
c96109_g1	Cyclin-K OS=Mus musculus GN=Ccnk PE=1 SV=3	-1.4184	9.4294e-09
c43198_g1	E3 ubiquitin-protein ligase TRIM62 OS=Homo sapiens GN=TRIM62 PE=1 SV=1	-6.3399	9.5906e-09
c96012_g1	WASH complex subunit strumpellin OS=Danio rerio GN=zgc:55908 PE=2 SV=1	-1.2931	9.7002e-09
c88327_g1	5'(3')-deoxyribonucleotidase, mitochondrial OS=Mus musculus GN=Nt5m PE=2 SV=1	-1.3597	9.8035e-09
c94318_g1	Transposon Ty3-I Gag-Pol polyprotein OS=Saccharomyces cerevisiae (strain ATCC 204508 / S288c) GN=TY3B-I PE=3 SV=2	-1.8539	9.9387e-09
c94162_g1	Protein NLRC5 OS=Ictalurus punctatus GN=nlrc5 PE=2 SV=1	-2.0479	9.9808e-09
c92177_g1	Phosphatidylinositol 4-phosphate 5-kinase-like protein 1 OS=Homo sapiens GN=PIP5KL1 PE=2 SV=2	-1.5566	9.9956e-09
c91944_g1	Cytosolic carboxypeptidase 2 OS=Danio rerio GN=zte25 PE=2 SV=1	-2.2534	1.0216e-08
c97444_g1	Disco-interacting protein 2 homolog B-A OS=Danio rerio GN=dip2ba PE=2 SV=1	-1.3937	1.0324e-08
c23196_g1	Cytochrome c oxidase subunit 1 OS=Carassius auratus GN=mt-co1 PE=3 SV=1	-4.6418	1.0458e-08
c97514_g1	Kinesin-like protein KIF13B OS=Homo sapiens GN=KIF13B PE=1 SV=2	-1.3214	1.0529e-08
c97088_g1	DmX-like protein 2 OS=Mus musculus GN=Dmxl2 PE=1 SV=3	-2.9186	1.0621e-08
c95017_g1	Negative elongation factor B OS=Mus musculus GN=Nelfb PE=1 SV=2	-1.316	1.0624e-08
c95147_g1	Zinc finger protein 36, C3H1 type-like 1 OS=Homo sapiens GN=ZFP36L1 PE=1 SV=1	-1.3769	1.0747e-08
c94342_g1	Band 4.1-like protein 1 OS=Mus musculus GN=Epb41l1 PE=1 SV=2	-4.4429	1.0969e-08
c88981_g1	Zinc finger protein 554 OS=Homo sapiens GN=ZNF554 PE=2 SV=1	-1.5147	1.1015e-08
c96667_g1	Fibronectin OS=Bos taurus GN=FN1 PE=1 SV=4	-3.1528	1.1028e-08
c88501_g1	Protein FAM171A1 OS=Xenopus laevis GN=fam171a1 PE=2 SV=1	-2.492	1.1388e-08
c79078_g1	Hairy/enhancer-of-split related with YRPW motif protein 1 OS=Danio rerio GN=hey1 PE=2 SV=1	-3.4897	1.1455e-08
c97460_g1	Probable JmjC domain-containing histone demethylation protein 2C OS=Homo sapiens GN=JMJD1C PE=1 SV=2	-2.4726	1.157e-08
c73347_g1	Single-strand selective monofunctional uracil DNA glycosylase OS=Xenopus laevis GN=smug1 PE=1 SV=1	-3.3645	1.1691e-08
c91381_g1	Phosphatase and actin regulator 4B OS=Danio rerio GN=phactr4b PE=1 SV=2	-2.9415	1.1828e-08
c93375_g1	Mucosa-associated lymphoid tissue lymphoma translocation protein 1 homolog OS=Mus musculus GN=Malt1 PE=1 SV=2	-1.8133	1.1845e-08
c86524_g1	Sedoheptulokinase OS=Homo sapiens GN=SHPK PE=1 SV=3	-1.7057	1.1983e-08
c92647_g2	Structural maintenance of chromosomes protein 1B OS=Homo sapiens GN=SMC1B PE=2 SV=2	-1.4394	1.2063e-08
c87578_g8	Histone H2A type 1-A OS=Homo sapiens GN=HIST1H2AA PE=1 SV=3	-1.2388	1.2123e-08
c95272_g1	Putative E3 ubiquitin-protein ligase UNKL OS=Mus musculus GN=Unkl PE=2 SV=2	-1.5905	1.2136e-08
c72268_g1	Transmembrane protein 244 OS=Homo sapiens GN=TMEM244 PE=4 SV=1	-5.2772	1.2187e-08
c91948_g1	DNA-binding protein inhibitor ID-3 OS=Xenopus tropicalis GN=id3 PE=3 SV=1	-2.5313	1.2213e-08
c85362_g1	Calpain-2 catalytic subunit OS=Homo sapiens GN=CAPN2 PE=1 SV=6	-6.0209	1.222e-08
c96852_g3	Alpha-catulin OS=Pongo abelii GN=CTNNAL1 PE=2 SV=1	-1.4231	1.225e-08
c96804_g1	Protein FAM214A OS=Danio rerio GN=fam214a PE=2 SV=2	-1.8062	1.2296e-08
c85410_g1	Adiponectin OS=Mus musculus GN=Adipoq PE=1 SV=2	-2.2905	1.2839e-08
c85605_g1	CD99 antigen-like protein 2 OS=Danio rerio GN=cd99l2 PE=2 SV=1	-2.761	1.2888e-08
c96428_g1	Integrator complex subunit 5 OS=Mus musculus GN=Ints5 PE=2 SV=1	-1.7715	1.3186e-08
c76744_g1	Dipeptidyl peptidase 4 OS=Bos taurus GN=DPP4 PE=1 SV=3	-2.9306	1.3412e-08
c89541_g1	Solute carrier organic anion transporter family member 3A1 OS=Mus musculus GN=Slco3a1 PE=2 SV=1	-2.1061	1.372e-08
c94419_g1	Sodium bicarbonate transporter-like protein 11 OS=Homo sapiens GN=SLC4A11 PE=1 SV=2	-4.2265	1.3763e-08
c84854_g2	Aryl-hydrocarbon-interacting protein-like 1 OS=Papio cynocephalus GN=AIPL1 PE=2 SV=1	-2.1049	1.4105e-08
c91068_g3	Retrovirus-related Pol polyprotein from transposon 412 OS=Drosophila melanogaster GN=POL PE=3 SV=1	-2.4245	1.426e-08
c90697_g1	Mannose-1-phosphate guanyltransferase alpha-B OS=Danio rerio GN=gmppab PE=2 SV=1	-1.5094	1.4362e-08
c80821_g1	Transforming growth factor beta-2 OS=Sus scrofa GN=TGFB2 PE=1 SV=2	-6.1795	1.4617e-08
c88672_g1	Centrosomal protein of 97 kDa OS=Homo sapiens GN=CEP97 PE=1 SV=1	-1.5064	1.5211e-08
c97384_g1	Arf-GAP with Rho-GAP domain, ANK repeat and PH domain-containing protein 3 OS=Mus musculus GN=Arap3 PE=1 SV=3	-1.4198	1.5459e-08
c96323_g1	Niban-like protein 1 OS=Rattus norvegicus GN=Fam129b PE=2 SV=1	-1.2476	1.547e-08
c87414_g1	Nicotinamide riboside kinase 2 OS=Homo sapiens GN=NMRK2 PE=1 SV=1	-1.4338	1.5615e-08
c96094_g2	Transcription factor TFIIIB component B'' homolog OS=Mus musculus GN=Bdp1 PE=2 SV=2	-1.921	1.5618e-08
c79419_g1	cAMP-regulated phosphoprotein 21 OS=Mus musculus GN=Arpp21 PE=1 SV=2	-1.9279	1.5737e-08
c85901_g1	Dual specificity testis-specific protein kinase 2 OS=Homo sapiens GN=TESK2 PE=1 SV=1	-3.4742	1.594e-08
c94420_g1	Rho GTPase-activating protein 27 OS=Homo sapiens GN=ARHGAP27 PE=1 SV=3	-1.3936	1.6258e-08
c96320_g1	Negative elongation factor D OS=Pongo abelii GN=NELFCD PE=2 SV=1	-1.2493	1.6582e-08
c90000_g1	UDP-glucuronosyltransferase 2A1 OS=Homo sapiens GN=UGT2A1 PE=1 SV=2	-1.4088	1.6772e-08
c77968_g1	Beta-galactoside-binding lectin OS=Electrophorus electricus PE=1 SV=1	-3.6676	1.7124e-08
c73202_g1	Claspin OS=Homo sapiens GN=CLSPN PE=1 SV=3	-2.3417	1.7524e-08
c91745_g2	Protein LSM14 homolog B-B OS=Xenopus laevis GN=lsm14b-b PE=1 SV=1	-1.4725	1.8215e-08
c91158_g1	Tankyrase-2 OS=Mus musculus GN=Tnks2 PE=2 SV=2	-3.4537	1.8622e-08
c87395_g1	Tripartite motif-containing protein 35 OS=Homo sapiens GN=TRIM35 PE=1 SV=2	-1.7324	1.9026e-08
c90102_g1	Chymotrypsin-like elastase family member 2A OS=Homo sapiens GN=CELA2A PE=1 SV=1	-2.3629	1.9048e-08
c96519_g1	Probable phospholipid-transporting ATPase IIA OS=Homo sapiens GN=ATP9A PE=1 SV=3	-1.4329	1.9177e-08
c96740_g1	HEAT repeat-containing protein 5B OS=Homo sapiens GN=HEATR5B PE=1 SV=2	-1.6112	1.9238e-08
c86931_g1	Nicotinamide riboside kinase 2 OS=Homo sapiens GN=NMRK2 PE=1 SV=1	-1.2495	1.9655e-08
c95558_g1	Myosin-9 OS=Mus musculus GN=Myh9 PE=1 SV=4	-2.0209	1.9763e-08
c92321_g1	Glycogen [starch] synthase, liver OS=Homo sapiens GN=GYS2 PE=1 SV=2	-1.8268	1.9803e-08
c86359_g3	Claudin-4 OS=Mus musculus GN=Cldn4 PE=1 SV=1	-4.4557	2.0175e-08
c79924_g1	WNT1-inducible-signaling pathway protein 1 OS=Homo sapiens GN=WISP1 PE=1 SV=1	-5.9041	2.0386e-08
c59970_g1	Tetraspanin-11 OS=Mus musculus GN=Tspan11 PE=2 SV=1	-6.5005	2.0514e-08
c96189_g1	Raftlin-2 OS=Mus musculus GN=Rftn2 PE=2 SV=3	-1.2875	2.0718e-08
c143032_g1	NADH-ubiquinone oxidoreductase chain 5 OS=Carassius auratus GN=MT-ND5 PE=3 SV=1	-3.2843	2.1305e-08
c95702_g1	Disabled homolog 2 OS=Homo sapiens GN=DAB2 PE=1 SV=3	-2.4508	2.1534e-08
c60085_g1	Protein unc-80 homolog OS=Homo sapiens GN=UNC80 PE=2 SV=2	-6.2904	2.1698e-08
c73236_g1	Lymphoid-restricted membrane protein OS=Danio rerio GN=lrmp PE=1 SV=2	-5.2259	2.2663e-08
c88245_g2	Transmembrane protein 8B OS=Mus musculus GN=Tmem8b PE=2 SV=1	-7.5312	2.2798e-08
c96425_g1	Kinetochore-associated protein 1 OS=Homo sapiens GN=KNTC1 PE=1 SV=1	-1.2624	2.3367e-08
c89189_g2	Catenin delta-2 OS=Homo sapiens GN=CTNND2 PE=1 SV=3	-2.742	2.3575e-08
c92477_g1	Myotubularin-related protein 3 OS=Rattus norvegicus GN=Mtmr3 PE=2 SV=1	-3.3013	2.3665e-08
c83662_g1	Nucleophosmin OS=Xenopus laevis GN=npm1 PE=1 SV=1	-2.0666	2.3838e-08
c85593_g1	Vacuolar-sorting protein SNF8 OS=Danio rerio GN=snf8 PE=2 SV=2	-1.2955	2.4078e-08
c97413_g1	E3 ubiquitin-protein ligase HUWE1 OS=Homo sapiens GN=HUWE1 PE=1 SV=3	-1.2704	2.5121e-08
c93168_g1	Dematin OS=Bos taurus GN=DMTN PE=2 SV=1	-1.8336	2.5323e-08
c79397_g1	5-hydroxytryptamine receptor 1A-beta OS=Takifugu rubripes GN=htr1a-B PE=3 SV=1	-4.342	2.566e-08
c82193_g3	Proteinase-activated receptor 1 OS=Papio hamadryas GN=F2R PE=2 SV=1	-2.314	2.5719e-08
c90040_g1	Histone acetyltransferase p300 OS=Homo sapiens GN=EP300 PE=1 SV=2	-2.6994	2.5768e-08
c82703_g1	Kinesin-like protein KIF20A OS=Bos taurus GN=KIF20A PE=2 SV=1	-2.5936	2.5821e-08
c86011_g3	Poly [ADP-ribose] polymerase 15 OS=Homo sapiens GN=PARP15 PE=1 SV=2	-2.6959	2.5995e-08
c88508_g1	Doublesex- and mab-3-related transcription factor A2 OS=Danio rerio GN=dmrta2 PE=2 SV=1	-1.431	2.6051e-08
c96594_g1	Chromosome-associated kinesin KIF4 OS=Xenopus laevis GN=kif4 PE=2 SV=1	-1.2304	2.623e-08
c81181_g1	Glutaredoxin domain-containing cysteine-rich protein 1 OS=Homo sapiens GN=GRXCR1 PE=1 SV=1	-4.5857	2.6329e-08
c92305_g1	G2/mitotic-specific cyclin-B2 OS=Anguilla japonica GN=ccnb2 PE=2 SV=1	-1.204	2.638e-08
c79374_g1	P2X purinoceptor 7 OS=Homo sapiens GN=P2RX7 PE=1 SV=4	-2.7576	2.7264e-08
c97261_g1	E3 ubiquitin-protein ligase Arkadia OS=Homo sapiens GN=RNF111 PE=1 SV=3	-1.3349	2.7571e-08
c88797_g1	Diencephalon/mesencephalon homeobox protein 1-A OS=Danio rerio GN=dmbx1a PE=2 SV=1	-1.9937	2.7775e-08
c94663_g1	Putative sodium-coupled neutral amino acid transporter 7 OS=Danio rerio GN=slc38a7 PE=2 SV=1	-1.3047	2.7851e-08
c90213_g2	Activating molecule in BECN1-regulated autophagy protein 1 OS=Mus musculus GN=Ambra1 PE=1 SV=1	-6.1174	2.8724e-08
c85833_g1	Golgi-associated plant pathogenesis-related protein 1 OS=Mus musculus GN=Glipr2 PE=2 SV=3	-1.4884	2.8767e-08
c93246_g1	Catenin delta-2 OS=Mus musculus GN=Ctnnd2 PE=1 SV=1	-3.0499	2.9179e-08
c82412_g1	Acetylcholinesterase (Fragment) OS=Oryctolagus cuniculus GN=ACHE PE=2 SV=1	-2.5224	2.9189e-08
c85552_g1	Gametocyte-specific factor 1 OS=Bos taurus GN=GTSF1 PE=2 SV=1	-1.1989	2.9719e-08
c92022_g2	Absent in melanoma 1 protein OS=Homo sapiens GN=AIM1 PE=1 SV=3	-4.9053	2.9904e-08
c97437_g1	Lysine-specific demethylase 5C OS=Mus musculus GN=Kdm5c PE=2 SV=4	-1.2218	2.9925e-08
c85147_g1	Cytochrome P450 4B1 OS=Oryctolagus cuniculus GN=CYP4B1 PE=1 SV=1	-3.5813	3.0868e-08
c96036_g1	Phosphofurin acidic cluster sorting protein 1 OS=Homo sapiens GN=PACS1 PE=1 SV=2	-1.3004	3.0907e-08
c84144_g1	Membrane progestin receptor gamma-A OS=Danio rerio GN=paqr5a PE=2 SV=2	-2.8744	3.1062e-08
c83323_g1	Testican-3 OS=Pongo abelii GN=SPOCK3 PE=2 SV=2	-2.5184	3.161e-08
c97425_g1	Tyrosine-protein phosphatase non-receptor type 23 (Fragment) OS=Rattus norvegicus GN=Ptpn23 PE=1 SV=2	-1.3929	3.1663e-08
c76189_g1	Interleukin-7 receptor subunit alpha OS=Callithrix jacchus GN=IL7R PE=2 SV=1	-1.6581	3.1832e-08
c87740_g1	Matrix-remodeling-associated protein 8 OS=Gallus gallus GN=MXRA8 PE=2 SV=1	-6.4171	3.2345e-08
c90543_g2	Eomesodermin OS=Xenopus laevis GN=eomes PE=2 SV=1	-1.5871	3.2385e-08
c96913_g1	Mitogen-activated protein kinase 6 OS=Gallus gallus GN=MAPK6 PE=2 SV=1	-1.2939	3.2449e-08
c78439_g1	Muscle, skeletal receptor tyrosine-protein kinase OS=Homo sapiens GN=MUSK PE=1 SV=1	-4.1688	3.3849e-08
c97015_g1	C2 domain-containing protein 3 OS=Homo sapiens GN=C2CD3 PE=1 SV=4	-1.5822	3.3947e-08
c86050_g1	Cryptochrome-1 OS=Gallus gallus GN=CRY1 PE=2 SV=1	-1.6792	3.4371e-08
c86697_g1	Receptor expression-enhancing protein 3 OS=Danio rerio GN=reep3 PE=2 SV=1	-2.3521	3.453e-08
c89902_g1	Disabled homolog 2-interacting protein OS=Mus musculus GN=Dab2ip PE=1 SV=1	-4.7577	3.6133e-08
c97077_g1	DNA (cytosine-5)-methyltransferase 1 OS=Gallus gallus GN=DNMT1 PE=1 SV=1	-1.1886	3.6533e-08
c91187_g2	Transcription factor TFIIIB component B'' homolog OS=Mus musculus GN=Bdp1 PE=2 SV=2	-4.373	3.6723e-08
c85284_g1	Adapter protein CIKS OS=Homo sapiens GN=TRAF3IP2 PE=1 SV=3	-3.2123	3.6896e-08
c97274_g1	E3 ubiquitin-protein ligase TRIP12 OS=Danio rerio GN=trip12 PE=3 SV=1	-1.2215	3.8539e-08
c96131_g2	Retrovirus-related Pol polyprotein from transposon 17.6 OS=Drosophila melanogaster GN=pol PE=3 SV=1	-4.0772	3.896e-08
c88218_g2	Leucine-rich repeat LGI family member 2 OS=Pan troglodytes GN=LGI2 PE=2 SV=1	-5.7174	3.8989e-08
c96322_g2	Protein bicaudal D homolog 2 OS=Mus musculus GN=Bicd2 PE=1 SV=1	-1.7626	4.0232e-08
c92558_g2	Zinc finger protein Gfi-1b OS=Gallus gallus GN=GFI1B PE=2 SV=1	-5.183	4.0392e-08
c80040_g1	Gamma-glutamylcyclotransferase OS=Bos taurus GN=GGCT PE=2 SV=1	-2.2109	4.0728e-08
c78622_g1	Cathepsin Z OS=Rattus norvegicus GN=Ctsz PE=1 SV=2	-3.6844	4.1746e-08
c95258_g1	Dedicator of cytokinesis protein 10 OS=Mus musculus GN=Dock10 PE=1 SV=3	-3.7212	4.2132e-08
c82435_g1	P43 5S RNA-binding protein OS=Xenopus laevis PE=2 SV=1	-1.2082	4.2455e-08
c93542_g1	Peptidyl-glycine alpha-amidating monooxygenase A OS=Xenopus laevis GN=pam-a PE=1 SV=3	-1.2707	4.2984e-08
c82653_g1	Syntenin-1 OS=Homo sapiens GN=SDCBP PE=1 SV=1	-1.3988	4.3399e-08
c95220_g1	Phospholipase D3 OS=Xenopus laevis GN=pld3 PE=2 SV=1	-1.3081	4.396e-08
c97516_g1	Nucleosome-remodeling factor subunit BPTF OS=Homo sapiens GN=BPTF PE=1 SV=3	-1.2349	4.4002e-08
c95814_g2	Centrosomal protein of 164 kDa OS=Homo sapiens GN=CEP164 PE=1 SV=3	-1.6209	4.4132e-08
c78781_g1	MLX-interacting protein OS=Mus musculus GN=Mlxip PE=1 SV=1	-3.2084	4.4259e-08
c31069_g1	Cerebellin-1 OS=Mus musculus GN=Cbln1 PE=1 SV=1	-4.9716	4.4416e-08
c94408_g1	Myosin phosphatase Rho-interacting protein OS=Homo sapiens GN=MPRIP PE=1 SV=3	-1.3908	4.5108e-08
c96984_g1	Fibronectin type III domain-containing protein 3B OS=Homo sapiens GN=FNDC3B PE=1 SV=2	-1.6797	4.5119e-08
c94191_g1	Alpha-protein kinase 1 OS=Homo sapiens GN=ALPK1 PE=2 SV=3	-1.4377	4.5651e-08
c96447_g2	E3 ubiquitin-protein ligase TTC3 OS=Mus musculus GN=Ttc3 PE=2 SV=2	-1.2195	4.5762e-08
c97088_g2	DmX-like protein 2 OS=Homo sapiens GN=DMXL2 PE=1 SV=2	-3.5903	4.5824e-08
c83350_g1	Factor in the germline alpha OS=Homo sapiens GN=FIGLA PE=1 SV=2	-1.3283	4.5876e-08
c95226_g1	Zyxin OS=Gallus gallus GN=ZYX PE=1 SV=1	-1.2128	4.6884e-08
c89257_g1	Cadherin EGF LAG seven-pass G-type receptor 2 (Fragment) OS=Rattus norvegicus GN=Celsr2 PE=2 SV=1	-3.1133	4.7388e-08
c24988_g1	Transposon Ty3-G Gag-Pol polyprotein OS=Saccharomyces cerevisiae (strain ATCC 204508 / S288c) GN=TY3B-G PE=1 SV=3	-5.8476	4.7507e-08
c87247_g1	Neurobeachin (Fragment) OS=Gallus gallus GN=NBEA PE=2 SV=1	-3.5725	4.7517e-08
c84020_g1	Transmembrane protein 218 OS=Danio rerio GN=tmem218 PE=3 SV=1	-1.4182	4.8078e-08
c90622_g1	Endophilin-A3 OS=Homo sapiens GN=SH3GL3 PE=1 SV=1	-1.2587	4.8076e-08
c90086_g1	Segment polarity protein dishevelled homolog DVL-3 OS=Xenopus tropicalis GN=dvl3 PE=2 SV=1	-2.5051	4.8764e-08
c87894_g1	F-box only protein 41 OS=Homo sapiens GN=FBXO41 PE=2 SV=5	-3.0534	4.9072e-08
c81270_g1	SERTA domain-containing protein 2 OS=Mus musculus GN=Sertad2 PE=1 SV=2	-2.7375	4.9109e-08
c86676_g1	Nucleoside diphosphate-linked moiety X motif 17 OS=Danio rerio GN=nudt17 PE=2 SV=1	-1.876	5.1058e-08
c93334_g1	Tubulin beta-4 chain OS=Xenopus laevis GN=tubb4 PE=2 SV=1	-1.2699	5.1468e-08
c88063_g1	Dynein regulatory complex subunit 7 OS=Xenopus tropicalis GN=drc7 PE=2 SV=1	-3.1476	5.1591e-08
c85694_g2	PQ-loop repeat-containing protein 1 OS=Bos taurus GN=PQLC1 PE=2 SV=1	-6.2282	5.1703e-08
c90027_g1	Hematological and neurological expressed 1-like protein OS=Homo sapiens GN=HN1L PE=1 SV=1	-1.6114	5.1978e-08
c87982_g2	Segment polarity protein dishevelled homolog DVL-3 OS=Xenopus tropicalis GN=dvl3 PE=2 SV=1	-2.8011	5.2791e-08
c82127_g1	Probable global transcription activator SNF2L2 OS=Homo sapiens GN=SMARCA2 PE=1 SV=2	-3.4794	5.349e-08
c93127_g1	Prolyl 4-hydroxylase subunit alpha-2 OS=Gallus gallus GN=P4HA2 PE=2 SV=1	-1.2522	5.373e-08
c79968_g2	Protein FAM32A-like OS=Danio rerio GN=fam32al PE=3 SV=1	-1.1924	5.4336e-08
c63106_g1	CMP-N-acetylneuraminate-beta-galactosamide-alpha-2,3-sialyltransferase 1 OS=Sus scrofa GN=ST3GAL1 PE=1 SV=1	-1.4115	5.4369e-08
c95459_g1	F-box only protein 8 OS=Homo sapiens GN=FBXO8 PE=2 SV=1	-1.5688	5.4391e-08
c93575_g1	Integrator complex subunit 9 OS=Xenopus laevis GN=ints9 PE=2 SV=1	-1.3254	5.5694e-08
c84570_g1	XK-related protein 8 OS=Gasterosteus aculeatus GN=xkr8 PE=2 SV=1	-1.403	5.6178e-08
c85519_g1	Sarcoplasmic/endoplasmic reticulum calcium ATPase 2 OS=Canis familiaris GN=ATP2A2 PE=2 SV=1	-2.0909	5.72e-08
c36736_g1	Coiled-coil domain-containing protein 105 OS=Bos taurus GN=CCDC105 PE=2 SV=1	-3.1765	5.7491e-08
c70912_g1	Ankyrin repeat domain-containing protein 11 OS=Homo sapiens GN=ANKRD11 PE=1 SV=3	-6.0486	5.7542e-08
c78814_g1	Cadherin-23 OS=Homo sapiens GN=CDH23 PE=1 SV=2	-4.153	5.784e-08
c85170_g1	Neutral cholesterol ester hydrolase 1 OS=Mus musculus GN=Nceh1 PE=1 SV=1	-5.1076	5.8596e-08
c81095_g1	Proteasome subunit beta type-9 OS=Salmo salar GN=psmb9-a PE=2 SV=1	-3.1814	5.8847e-08
c76116_g1	Caprin-2 OS=Danio rerio GN=caprin2 PE=1 SV=1	-1.8303	6.0869e-08
c63259_g1	Protein lifeguard 1 OS=Homo sapiens GN=GRINA PE=2 SV=1	-5.603	6.1452e-08
c94238_g1	E3 ubiquitin-protein ligase rnf146 OS=Danio rerio GN=rnf146 PE=2 SV=1	-1.1965	6.146e-08
c86296_g1	Arpin OS=Danio rerio GN=arpin PE=2 SV=1	-1.3116	6.1806e-08
c96804_g3	Protein FAM214A OS=Danio rerio GN=fam214a PE=2 SV=2	-1.9263	6.2965e-08
c96736_g1	Phosphatidate phosphatase LPIN2 OS=Homo sapiens GN=LPIN2 PE=1 SV=1	-1.2696	6.3927e-08
c91055_g1	SH3 domain-binding protein 2 OS=Homo sapiens GN=SH3BP2 PE=1 SV=2	-2.249	6.4319e-08
c94360_g1	SH3 and cysteine-rich domain-containing protein OS=Bos taurus GN=STAC PE=2 SV=1	-1.4855	6.4483e-08
c96946_g2	Retrovirus-related Pol polyprotein from transposon opus OS=Drosophila melanogaster GN=pol PE=3 SV=1	-2.7705	6.5406e-08
c87450_g1	FUN14 domain-containing protein 1 OS=Danio rerio GN=fundc1 PE=2 SV=2	-1.3133	6.5439e-08
c91871_g1	Leucine-rich repeat-containing protein 45 OS=Gallus gallus GN=LRRC45 PE=2 SV=1	-1.5677	6.5725e-08
c83643_g1	Adseverin OS=Mus musculus GN=Scin PE=1 SV=3	-4.2483	6.5889e-08
c75316_g1	GTP-binding protein SAR1b OS=Mus musculus GN=Sar1b PE=1 SV=1	-3.0566	6.6815e-08
c94379_g1	Gigaxonin OS=Homo sapiens GN=GAN PE=1 SV=1	-1.4555	6.694e-08
c88456_g1	Protein BTG1 OS=Gallus gallus GN=BTG1 PE=2 SV=1	-1.9337	6.7062e-08
c93981_g1	Ankyrin repeat domain-containing protein 27 OS=Mus musculus GN=Ankrd27 PE=1 SV=2	-1.2857	6.7071e-08
c94587_g1	Krueppel-like factor 2 OS=Rattus norvegicus GN=Klf2 PE=3 SV=1	-5.5767	6.7729e-08
c77620_g1	Erythrocyte band 7 integral membrane protein OS=Homo sapiens GN=STOM PE=1 SV=3	-2.6343	6.8348e-08
c77418_g1	BTB/POZ domain-containing adapter for CUL3-mediated RhoA degradation protein 2 OS=Xenopus tropicalis GN=tnfaip1 PE=2 SV=1	-1.45	6.8773e-08
c93499_g1	Transmembrane protein 184C OS=Gallus gallus GN=TMEM184C PE=2 SV=1	-1.4035	6.8846e-08
c90747_g1	Cofilin-2 OS=Gallus gallus GN=CFL2 PE=1 SV=2	-1.909	7.0763e-08
c78803_g1	Meprin A subunit beta OS=Homo sapiens GN=MEP1B PE=1 SV=3	-7.1435	7.1017e-08
c94575_g1	MARVEL domain-containing protein 2 OS=Xenopus tropicalis GN=marveld2 PE=2 SV=1	-1.3175	7.1063e-08
c84713_g1	3-hydroxybutyrate dehydrogenase type 2 OS=Danio rerio GN=bdh2 PE=2 SV=1	-1.2595	7.1281e-08
c97007_g1	Next to BRCA1 gene 1 protein OS=Homo sapiens GN=NBR1 PE=1 SV=3	-1.3396	7.1364e-08
c96742_g1	Sterol regulatory element-binding protein 1 OS=Homo sapiens GN=SREBF1 PE=1 SV=2	-1.254	7.1933e-08
c91664_g1	Pleckstrin homology domain-containing family G member 4B OS=Homo sapiens GN=PLEKHG4B PE=2 SV=4	-2.2111	7.2341e-08
c95441_g1	Ras GTPase-activating protein 4 OS=Mus musculus GN=Rasa4 PE=2 SV=1	-1.3449	7.3351e-08
c89242_g1	Lamina-associated polypeptide 2, isoforms beta/delta/epsilon/gamma OS=Mus musculus GN=Tmpo PE=1 SV=4	-1.1641	7.3842e-08
c85087_g1	Lysyl oxidase homolog 2A OS=Danio rerio GN=loxl2a PE=2 SV=1	-5.1902	7.3941e-08
c97451_g1	MAP kinase-activating death domain protein OS=Rattus norvegicus GN=Madd PE=1 SV=1	-1.331	7.6133e-08
c97449_g1	Dedicator of cytokinesis protein 1 OS=Homo sapiens GN=DOCK1 PE=1 SV=2	-1.2596	7.8573e-08
c72060_g1	EF-hand domain-containing family member C2 OS=Danio rerio GN=efhc2 PE=2 SV=2	-3.6399	7.8757e-08
c86789_g1	Plexin-B3 OS=Homo sapiens GN=PLXNB3 PE=1 SV=2	-2.7207	7.8796e-08
c82728_g1	Voltage-dependent L-type calcium channel subunit alpha-1D OS=Mesocricetus auratus GN=CACNA1D PE=2 SV=2	-2.3606	7.8824e-08
c91417_g1	GATS-like protein 1 OS=Xenopus tropicalis GN=gatsl1 PE=2 SV=1	-1.3648	8.0044e-08
c94490_g1	Krueppel-like factor 11 OS=Mus musculus GN=Klf11 PE=2 SV=3	-1.4552	8.0507e-08
c79113_g1	Rabphilin-3A OS=Bos taurus GN=RPH3A PE=1 SV=1	-5.2463	8.1214e-08
c80576_g1	Protocadherin-15 OS=Gallus gallus GN=Pcdh15 PE=1 SV=1	-5.323	8.2408e-08
c86871_g1	Cation channel sperm-associated protein 2 OS=Homo sapiens GN=CATSPER2 PE=1 SV=2	-1.9802	8.2849e-08
c82205_g1	Neurotensin/neuromedin N OS=Rattus norvegicus GN=Nts PE=1 SV=1	-4.01	8.339e-08
c93837_g1	Neurabin-1 OS=Homo sapiens GN=PPP1R9A PE=1 SV=2	-1.9072	8.4073e-08
c95846_g2	Cytospin-B OS=Mus musculus GN=Specc1 PE=1 SV=2	-4.4056	8.4772e-08
c88898_g2	Collagen alpha-1(XIX) chain OS=Homo sapiens GN=COL19A1 PE=1 SV=3	-1.5111	8.5141e-08
c86259_g1	Rieske domain-containing protein OS=Homo sapiens GN=RFESD PE=1 SV=1	-1.9009	8.5525e-08
c84418_g1	Tubulin polymerization-promoting protein OS=Homo sapiens GN=TPPP PE=1 SV=1	-3.0518	8.5876e-08
c93915_g1	Piezo-type mechanosensitive ion channel component 2 OS=Homo sapiens GN=PIEZO2 PE=1 SV=2	-3.7288	8.6118e-08
c79536_g1	Alpha-2-macroglobulin-like protein 1 OS=Homo sapiens GN=A2ML1 PE=1 SV=3	-1.2108	8.6324e-08
c90501_g1	Sodium channel and clathrin linker 1 OS=Rattus norvegicus GN=Sclt1 PE=1 SV=1	-1.8307	8.6308e-08
c94107_g2	Phosphatidylinositol N-acetylglucosaminyltransferase subunit A OS=Homo sapiens GN=PIGA PE=1 SV=1	-3.9908	8.7175e-08
c85068_g1	3-ketoacyl-CoA thiolase A, peroxisomal OS=Rattus norvegicus GN=Acaa1a PE=1 SV=2	-1.312	8.7391e-08
c82962_g1	Plastin-2 OS=Danio rerio GN=lcp1 PE=2 SV=1	-2.7196	8.7989e-08
c96978_g1	Protein ECT2 OS=Homo sapiens GN=ECT2 PE=1 SV=4	-1.2074	8.951e-08
c95851_g1	Forkhead box protein K1 OS=Mus musculus GN=Foxk1 PE=1 SV=2	-1.2323	9.171e-08
c73883_g1	Cornifelin homolog B OS=Xenopus laevis GN=cnfn-b PE=3 SV=1	-5.0497	9.3072e-08
c75911_g1	Retrovirus-related Pol polyprotein from transposon opus OS=Drosophila melanogaster GN=pol PE=3 SV=1	-7.2871	9.3807e-08
c80168_g1	Chromosome transmission fidelity protein 8 homolog OS=Rattus norvegicus GN=Chtf8 PE=3 SV=1	-1.588	9.4289e-08
c92054_g1	Spermine oxidase OS=Homo sapiens GN=SMOX PE=1 SV=1	-3.5517	9.5343e-08
c85259_g1	Ecto-ADP-ribosyltransferase 5 OS=Bos taurus GN=ART5 PE=2 SV=1	-1.9831	9.5691e-08
c86659_g2	Ubiquitin-conjugating enzyme E2 J1 OS=Homo sapiens GN=UBE2J1 PE=1 SV=2	-1.3357	9.6122e-08
c82622_g1	Liver-expressed antimicrobial peptide 2 OS=Macaca mulatta GN=LEAP2 PE=3 SV=1	-7.2915	9.6286e-08
c97423_g2	Mediator of RNA polymerase II transcription subunit 13-like OS=Danio rerio GN=zgc:153454 PE=2 SV=1	-1.518	9.7224e-08
c97338_g1	Cullin-associated NEDD8-dissociated protein 1 OS=Homo sapiens GN=CAND1 PE=1 SV=2	-1.1709	9.9166e-08
c55443_g1	Dual oxidase maturation factor 1 OS=Mus musculus GN=Duoxa1 PE=2 SV=2	-3.3532	9.9195e-08
c92461_g2	Tight junction protein ZO-1 OS=Canis familiaris GN=TJP1 PE=1 SV=1	-2.0562	9.9553e-08
c94239_g1	Traf2 and NCK-interacting protein kinase OS=Mus musculus GN=Tnik PE=1 SV=2	-1.9054	1.0007e-07
c91085_g3	14-3-3 protein beta/alpha-B OS=Danio rerio GN=ywhabb PE=2 SV=1	-1.217	1.0046e-07
c96906_g1	Tight junction protein ZO-2 OS=Homo sapiens GN=TJP2 PE=1 SV=2	-1.2328	1.0412e-07
c97329_g1	Small subunit processome component 20 homolog OS=Homo sapiens GN=UTP20 PE=1 SV=3	-1.1999	1.0561e-07
c94464_g1	Retrovirus-related Pol polyprotein from transposon opus OS=Drosophila melanogaster GN=pol PE=3 SV=1	-2.0401	1.0722e-07
c87476_g2	Mothers against decapentaplegic homolog 1 OS=Mus musculus GN=Smad1 PE=1 SV=2	-3.3853	1.088e-07
c69875_g1	Serine/threonine-protein kinase SIK2 OS=Pongo abelii GN=SIK2 PE=2 SV=1	-4.031	1.0978e-07
c96856_g1	Transposable element Tc1 transposase OS=Caenorhabditis elegans GN=tc1a PE=3 SV=1	-2.8093	1.1037e-07
c92881_g1	Transcription factor VBP OS=Gallus gallus GN=TEF PE=1 SV=2	-1.2964	1.1103e-07
c90660_g1	Eukaryotic translation initiation factor 4 gamma 2 OS=Pongo abelii GN=EIF4G2 PE=2 SV=2	-1.1928	1.1239e-07
c75651_g1	Prolyl 4-hydroxylase subunit alpha-1 OS=Pongo abelii GN=P4HA1 PE=2 SV=1	-2.5162	1.1259e-07
c77003_g1	Disks large homolog 4 OS=Danio rerio GN=dlg4 PE=2 SV=1	-3.8003	1.1363e-07
c88223_g1	Arginase-2, mitochondrial OS=Homo sapiens GN=ARG2 PE=1 SV=1	-1.234	1.1365e-07
c61915_g1	Claudin-1 OS=Rattus norvegicus GN=Cldn1 PE=1 SV=2	-6.1351	1.1379e-07
c89724_g1	Geranylgeranyl transferase type-2 subunit alpha OS=Homo sapiens GN=RABGGTA PE=1 SV=2	-1.28	1.1389e-07
c57686_g1	Prolactin OS=Carassius auratus GN=prl1 PE=2 SV=1	-4.3712	1.1734e-07
c79943_g1	Peroxisomal NADH pyrophosphatase NUDT12 OS=Mus musculus GN=Nudt12 PE=1 SV=1	-1.9963	1.1882e-07
c84838_g1	EF-hand calcium-binding domain-containing protein 11 OS=Danio rerio GN=efcab11 PE=2 SV=1	-1.8716	1.2148e-07
c96005_g1	Histone acetyltransferase p300 OS=Homo sapiens GN=EP300 PE=1 SV=2	-1.9989	1.273e-07
c93817_g1	Protein-methionine sulfoxide oxidase MICAL2 OS=Rattus norvegicus GN=Mical2 PE=3 SV=1	-1.851	1.2853e-07
c74135_g1	Pyroglutamylated RFamide peptide receptor OS=Homo sapiens GN=QRFPR PE=2 SV=2	-4.6728	1.2894e-07
c93756_g1	ATP-dependent DNA helicase PIF1 OS=Homo sapiens GN=PIF1 PE=1 SV=2	-2.4509	1.2998e-07
c37508_g1	Cytochrome c oxidase subunit 4 isoform 2, mitochondrial OS=Thunnus obesus PE=1 SV=2	-1.2133	1.3189e-07
c97349_g1	Plexin-A1 OS=Homo sapiens GN=PLXNA1 PE=1 SV=3	-1.1824	1.3326e-07
c77837_g1	Deoxyribonuclease gamma OS=Homo sapiens GN=DNASE1L3 PE=1 SV=1	-4.8916	1.3523e-07
c94432_g1	Synaptotagmin-like protein 5 OS=Homo sapiens GN=SYTL5 PE=1 SV=1	-1.9974	1.3557e-07
c85894_g1	Mitochondrial antiviral-signaling protein OS=Homo sapiens GN=MAVS PE=1 SV=2	-4.136	1.3689e-07
c77247_g1	High affinity immunoglobulin epsilon receptor subunit gamma OS=Rattus norvegicus GN=Fcer1g PE=1 SV=1	-4.5888	1.3788e-07
c97459_g1	CAD protein OS=Squalus acanthias GN=CAD PE=2 SV=1	-1.1518	1.4002e-07
c86383_g1	RUN domain-containing protein 3A OS=Danio rerio GN=rundc3a PE=2 SV=1	-2.4882	1.4159e-07
c78924_g1	T-box transcription factor TBX2b OS=Danio rerio GN=tbx2b PE=1 SV=4	-6.1253	1.4435e-07
c93067_g1	Heterogeneous nuclear ribonucleoprotein L-like OS=Homo sapiens GN=HNRNPLL PE=1 SV=1	-2.3412	1.4493e-07
c72826_g1	Homeobox protein Hox-A13a OS=Danio rerio GN=hoxa13a PE=3 SV=2	-5.1231	1.4541e-07
c3860_g1	Protein C19orf12 homolog OS=Danio rerio GN=si:ch211-238a12.2 PE=2 SV=1	-3.4548	1.4705e-07
c97501_g1	Cytoplasmic dynein 1 heavy chain 1 OS=Mus musculus GN=Dync1h1 PE=1 SV=2	-1.4618	1.5226e-07
c81442_g1	Sterile alpha motif domain-containing protein 9-like OS=Mus musculus GN=Samd9l PE=1 SV=2	-4.1356	1.5233e-07
c95901_g2	Ubiquitin carboxyl-terminal hydrolase 10 OS=Gallus gallus GN=USP10 PE=2 SV=1	-1.8341	1.5355e-07
c92195_g1	Queuine tRNA-ribosyltransferase OS=Danio rerio GN=qtrt1 PE=2 SV=1	-1.2609	1.5385e-07
c84757_g1	ATPase inhibitor B, mitochondrial OS=Danio rerio GN=atpif1b PE=3 SV=1	-2.8181	1.5585e-07
c90238_g1	H(+)/Cl(-) exchange transporter 5 OS=Sus scrofa GN=CLCN5 PE=2 SV=1	-1.8	1.5606e-07
c87879_g1	SPRY domain-containing SOCS box protein 4 OS=Mus musculus GN=Spsb4 PE=1 SV=1	-2.8404	1.5702e-07
c87440_g1	ER membrane protein complex subunit 6 OS=Danio rerio GN=emc6 PE=3 SV=1	-1.239	1.6112e-07
c96338_g1	E3 ubiquitin-protein ligase TRIM39 OS=Mus musculus GN=Trim39 PE=2 SV=1	-4.0756	1.6209e-07
c94933_g1	Integrator complex subunit 8 OS=Mus musculus GN=Ints8 PE=2 SV=1	-1.1846	1.6596e-07
c75726_g1	Glutamate receptor 1 OS=Mus musculus GN=Gria1 PE=1 SV=1	-6.1402	1.6619e-07
c94911_g1	Hepatocyte growth factor receptor OS=Eulemur macaco macaco GN=MET PE=3 SV=1	-1.8499	1.6681e-07
c51365_g1	Potassium channel subfamily K member 10 OS=Rattus norvegicus GN=Kcnk10 PE=2 SV=1	-3.4264	1.7309e-07
c88604_g1	Neural cell adhesion molecule 1 OS=Homo sapiens GN=NCAM1 PE=1 SV=3	-4.0009	1.737e-07
c93765_g1	Rho GTPase-activating protein 39 OS=Mus musculus GN=Arhgap39 PE=1 SV=2	-1.9576	1.7558e-07
c95832_g2	Protein FAM49B OS=Homo sapiens GN=FAM49B PE=1 SV=1	-1.2554	1.7848e-07
c96063_g1	E3 SUMO-protein ligase RanBP2 OS=Mus musculus GN=Ranbp2 PE=1 SV=2	-1.1679	1.8114e-07
c88461_g1	Cbp/p300-interacting transactivator 1 OS=Homo sapiens GN=CITED1 PE=1 SV=2	-1.2175	1.8142e-07
c95991_g1	Ankyrin repeat domain-containing protein 13C OS=Danio rerio GN=ankrd13c PE=2 SV=1	-1.2253	1.8172e-07
c95764_g1	Transcription factor 7 OS=Homo sapiens GN=TCF7 PE=1 SV=3	-1.6969	1.8435e-07
c14380_g1	SLIT and NTRK-like protein 3 OS=Homo sapiens GN=SLITRK3 PE=2 SV=2	-3.2894	1.8454e-07
c87863_g1	Elongation of very long chain fatty acids protein 7 OS=Bos taurus GN=ELOVL7 PE=2 SV=1	-1.9997	1.8453e-07
c95560_g1	RNA-directed DNA polymerase from mobile element jockey OS=Drosophila melanogaster GN=pol PE=1 SV=1	-2.4331	1.8773e-07
c94268_g2	DAZ-associated protein 2 OS=Pongo abelii GN=DAZAP2 PE=2 SV=1	-1.2603	1.9152e-07
c96935_g3	Aryl hydrocarbon receptor nuclear translocator OS=Oncorhynchus mykiss GN=arnt PE=1 SV=1	-1.6623	1.9185e-07
c89161_g3	Fibronectin OS=Bos taurus GN=FN1 PE=1 SV=4	-2.0567	1.9592e-07
c86075_g1	Bromodomain adjacent to zinc finger domain protein 2B OS=Homo sapiens GN=BAZ2B PE=1 SV=3	-1.8975	1.9849e-07
c93337_g1	1-acylglycerol-3-phosphate O-acyltransferase ABHD5 OS=Pongo abelii GN=ABHD5 PE=2 SV=1	-1.5068	1.997e-07
c80202_g3	Tubulin polyglutamylase TTLL7 OS=Homo sapiens GN=TTLL7 PE=2 SV=2	-5.1672	2.0097e-07
c89933_g1	Nuclear apoptosis-inducing factor 1 OS=Gallus gallus GN=NAIF1 PE=2 SV=1	-1.2773	2.0633e-07
c95357_g1	Methylcytosine dioxygenase TET3 OS=Homo sapiens GN=TET3 PE=1 SV=3	-2.5195	2.1262e-07
c85739_g1	Stanniocalcin OS=Oncorhynchus kisutch GN=stc PE=1 SV=1	-1.588	2.129e-07
c95221_g1	Maternal embryonic leucine zipper kinase OS=Danio rerio GN=melk PE=2 SV=1	-1.1516	2.1372e-07
c95387_g1	ATP-dependent RNA helicase DHX8 OS=Homo sapiens GN=DHX8 PE=1 SV=1	-1.1553	2.1597e-07
c92609_g2	TAF6-like RNA polymerase II p300/CBP-associated factor-associated factor 65 kDa subunit 6L OS=Mus musculus GN=Taf6l PE=2 SV=1	-1.249	2.1931e-07
c94543_g1	NACHT, LRR and PYD domains-containing protein 1 OS=Homo sapiens GN=NLRP1 PE=1 SV=1	-2.3419	2.2151e-07
c86447_g1	Cohesin subunit SA-2 OS=Homo sapiens GN=STAG2 PE=1 SV=3	-2.6041	2.2471e-07
c97361_g1	5'-3' exoribonuclease 1 OS=Mus musculus GN=Xrn1 PE=1 SV=1	-1.4087	2.2783e-07
c88022_g1	Transmembrane protein 136 OS=Danio rerio GN=tmem136 PE=2 SV=1	-1.4631	2.2867e-07
c97277_g1	E3 ubiquitin-protein ligase HUWE1 OS=Mus musculus GN=Huwe1 PE=1 SV=5	-1.2183	2.298e-07
c87501_g1	B9 domain-containing protein 1 OS=Danio rerio GN=b9d1 PE=2 SV=1	-1.3669	2.3013e-07
c94068_g1	EF-hand calcium-binding domain-containing protein 6 OS=Homo sapiens GN=EFCAB6 PE=1 SV=1	-1.9651	2.3091e-07
c67276_g1	Fibronectin type III domain-containing protein 7 OS=Homo sapiens GN=FNDC7 PE=2 SV=3	-4.8544	2.3228e-07
c86904_g1	Ankyrin repeat domain-containing protein 9 OS=Homo sapiens GN=ANKRD9 PE=2 SV=1	-1.5895	2.3587e-07
c73304_g1	2-oxoglutarate dehydrogenase, mitochondrial OS=Xenopus laevis GN=ogdh PE=2 SV=1	-5.9469	2.369e-07
c59211_g1	Ankyrin repeat and SOCS box protein 13 OS=Homo sapiens GN=ASB13 PE=1 SV=2	-5.9407	2.4266e-07
c72892_g2	Interferon-induced transmembrane protein 3 OS=Homo sapiens GN=IFITM3 PE=1 SV=2	-5.3778	2.439e-07
c92858_g2	Laminin subunit gamma-3 OS=Homo sapiens GN=LAMC3 PE=1 SV=3	-1.7698	2.4431e-07
c97498_g1	B-cell CLL/lymphoma 9 protein OS=Mus musculus GN=Bcl9 PE=1 SV=3	-1.2216	2.4546e-07
c97114_g1	Zinc finger protein 462 OS=Homo sapiens GN=ZNF462 PE=1 SV=3	-2.2304	2.4555e-07
c85914_g1	Von Hippel-Lindau disease tumor suppressor OS=Rattus norvegicus GN=Vhl PE=1 SV=1	-1.9899	2.5145e-07
c75786_g1	Histone-lysine N-methyltransferase EHMT1 OS=Mus musculus GN=Ehmt1 PE=1 SV=2	-2.536	2.5157e-07
c97367_g2	Protein LAP2 OS=Homo sapiens GN=ERBB2IP PE=1 SV=2	-1.2785	2.5223e-07
c76862_g1	Liprin-alpha-1 OS=Homo sapiens GN=PPFIA1 PE=1 SV=1	-7.1931	2.5472e-07
c85291_g1	Collagen alpha-6(VI) chain OS=Homo sapiens GN=COL6A6 PE=1 SV=2	-3.5437	2.5474e-07
c45367_g1	Dual oxidase 2 OS=Sus scrofa GN=DUOX2 PE=1 SV=2	-4.95	2.5518e-07
c74575_g2	Regulator of G-protein signaling 4 OS=Rattus norvegicus GN=Rgs4 PE=1 SV=1	-4.6884	2.5799e-07
c93244_g3	Sarcoplasmic/endoplasmic reticulum calcium ATPase 2 OS=Gallus gallus GN=ATP2A2 PE=2 SV=2	-1.5475	2.5807e-07
c87570_g1	Retrovirus-related Pol polyprotein from transposon 17.6 OS=Drosophila melanogaster GN=pol PE=3 SV=1	-5.1527	2.5881e-07
c77729_g1	Chloride channel protein 2 OS=Homo sapiens GN=CLCN2 PE=1 SV=2	-4.1756	2.5906e-07
c47852_g1	Mitochondrial uncoupling protein 2 OS=Sus scrofa GN=UCP2 PE=2 SV=1	-5.6769	2.5987e-07
c91442_g1	Synaptotagmin-9 OS=Homo sapiens GN=SYT9 PE=2 SV=1	-1.7561	2.627e-07
c89310_g1	Collectin-11 OS=Danio rerio GN=colec11 PE=2 SV=1	-2.6401	2.6797e-07
c91405_g1	Cysteine and histidine-rich protein 1 OS=Danio rerio GN=cyhr1 PE=2 SV=1	-1.5883	2.7166e-07
c95931_g1	Solute carrier family 12 member 2 OS=Homo sapiens GN=SLC12A2 PE=1 SV=1	-1.176	2.744e-07
c95373_g2	Zinc finger protein 521 OS=Xenopus laevis GN=znf521 PE=2 SV=1	-2.2949	2.8165e-07
c92627_g2	Succinate-semialdehyde dehydrogenase, mitochondrial OS=Mus musculus GN=Aldh5a1 PE=1 SV=1	-1.2552	2.8328e-07
c88605_g1	Glycogen synthase kinase-3 beta OS=Homo sapiens GN=GSK3B PE=1 SV=2	-1.2076	2.8424e-07
c80291_g1	Disco-interacting protein 2 homolog A OS=Mus musculus GN=Dip2a PE=2 SV=3	-2.8165	2.8625e-07
c88007_g1	G-protein-signaling modulator 1 OS=Homo sapiens GN=GPSM1 PE=1 SV=2	-4.6972	2.8983e-07
c89508_g2	Midnolin OS=Danio rerio GN=midn PE=2 SV=1	-3.4542	2.9417e-07
c97096_g1	Ubiquitin-associated protein 2 OS=Mus musculus GN=Ubap2 PE=1 SV=1	-1.7303	2.943e-07
c92704_g1	Kinesin-like protein KIF1B OS=Homo sapiens GN=KIF1B PE=1 SV=5	-1.9991	2.9491e-07
c78532_g1	AT-rich interactive domain-containing protein 3A OS=Danio rerio GN=arid3a PE=1 SV=1	-5.9392	2.9886e-07
c96911_g1	Rap guanine nucleotide exchange factor 1 OS=Homo sapiens GN=RAPGEF1 PE=1 SV=3	-1.1879	3.0324e-07
c81724_g1	Tetraspanin-18 OS=Homo sapiens GN=TSPAN18 PE=2 SV=1	-2.7967	3.0355e-07
c88861_g1	MORN repeat-containing protein 2 OS=Mus musculus GN=Morn2 PE=4 SV=1	-1.9523	3.0397e-07
c90564_g1	[Pyruvate dehydrogenase (acetyl-transferring)] kinase isozyme 2, mitochondrial OS=Mus musculus GN=Pdk2 PE=1 SV=2	-1.1434	3.0819e-07
c80651_g1	Dynein light chain Tctex-type 1 OS=Homo sapiens GN=DYNLT1 PE=1 SV=1	-1.9987	3.0845e-07
c83623_g1	Rho-related GTP-binding protein RhoU OS=Mus musculus GN=Rhou PE=2 SV=1	-1.5763	3.0975e-07
c87512_g1	UPF0317 protein C14orf159, mitochondrial OS=Homo sapiens GN=C14orf159 PE=1 SV=2	-2.2766	3.1199e-07
c92978_g2	Claudin domain-containing protein 1 OS=Mus musculus GN=Cldnd1 PE=1 SV=1	-1.156	3.1201e-07
c94435_g1	CLOCK-interacting pacemaker OS=Mus musculus GN=Cipc PE=1 SV=4	-1.4543	3.1276e-07
c79940_g1	Calmodulin-regulated spectrin-associated protein 1 OS=Xenopus laevis GN=camsap1 PE=2 SV=1	-2.8253	3.1524e-07
c71516_g1	Thioredoxin domain-containing protein 3 homolog OS=Heliocidaris crassispina GN=NME8 PE=1 SV=1	-5.0365	3.1684e-07
c97543_g1	Ubiquitin carboxyl-terminal hydrolase 24 OS=Mus musculus GN=Usp24 PE=1 SV=1	-1.1508	3.1689e-07
c83090_g2	Stathmin-2 OS=Mus musculus GN=Stmn2 PE=1 SV=1	-1.8839	3.191e-07
c89792_g2	SH3 domain and tetratricopeptide repeat-containing protein 1 OS=Homo sapiens GN=SH3TC1 PE=1 SV=3	-4.6284	3.2093e-07
c79538_g1	Tubulin polyglutamylase complex subunit 2 OS=Homo sapiens GN=TPGS2 PE=2 SV=2	-1.5615	3.2451e-07
c89658_g3	Monocarboxylate transporter 13 OS=Rattus norvegicus GN=Slc16a13 PE=2 SV=1	-2.695	3.2579e-07
c97089_g2	Protein GREB1 OS=Homo sapiens GN=GREB1 PE=2 SV=1	-2.6232	3.296e-07
c85218_g1	Phosphatidylinositol-binding clathrin assembly protein OS=Rattus norvegicus GN=Picalm PE=1 SV=1	-2.2039	3.3617e-07
c91277_g1	Chromobox protein homolog 6 OS=Mus musculus GN=Cbx6 PE=2 SV=2	-3.891	3.3744e-07
c76959_g1	Tripartite motif-containing protein 47 OS=Homo sapiens GN=TRIM47 PE=1 SV=2	-5.9075	3.3759e-07
c84554_g1	Death-associated protein kinase 2 OS=Mus musculus GN=Dapk2 PE=1 SV=1	-6.4259	3.3935e-07
c94806_g2	C2 calcium-dependent domain-containing protein 4C OS=Mus musculus GN=C2cd4cC2CD4 family PE=2 SV=1	-2.1577	3.4097e-07
c94808_g1	Transcription factor 7-like 1-B OS=Danio rerio GN=tcf7l1b PE=2 SV=1	-1.6359	3.4093e-07
c88340_g1	Probable G-protein coupled receptor 176 OS=Mus musculus GN=Gpr176 PE=2 SV=1	-6.0539	3.4872e-07
c95850_g1	Transcription initiation factor TFIID subunit 3 OS=Homo sapiens GN=TAF3 PE=1 SV=1	-1.3383	3.5155e-07
c90337_g1	Disks large-associated protein 3 OS=Homo sapiens GN=DLGAP3 PE=1 SV=3	-3.6389	3.5681e-07
c87398_g1	Glutamate receptor 1 OS=Macaca fascicularis GN=GRIA1 PE=2 SV=1	-2.929	3.5833e-07
c82905_g2	Protein downstream neighbor of son homolog OS=Xenopus laevis GN=donson PE=2 SV=1	-1.3405	3.6154e-07
c95592_g1	Septin-9 OS=Homo sapiens GN=SEPT9 PE=1 SV=2	-1.1548	3.697e-07
c95543_g1	Caprin-1 OS=Mus musculus GN=Caprin1 PE=1 SV=2	-1.1154	3.7274e-07
c78926_g1	Contactin-associated protein-like 2 OS=Pongo abelii GN=CNTNAP2 PE=2 SV=1	-3.2026	3.7595e-07
c83173_g1	Membrane-associated guanylate kinase, WW and PDZ domain-containing protein 1 OS=Homo sapiens GN=MAGI1 PE=1 SV=3	-2.6754	3.7598e-07
c94725_g1	Protein c-ets-1-B (Fragment) OS=Xenopus laevis GN=ets1-b PE=2 SV=1	-1.6502	3.8207e-07
c92908_g1	Nuclear receptor subfamily 1 group D member 2 OS=Homo sapiens GN=NR1D2 PE=1 SV=3	-1.2036	3.8509e-07
c96840_g1	Kinesin-like protein KIFC3 OS=Homo sapiens GN=KIFC3 PE=1 SV=4	-1.195	3.9167e-07
c96438_g1	FERM, RhoGEF and pleckstrin domain-containing protein 1 OS=Rattus norvegicus GN=Farp1 PE=1 SV=2	-1.3792	3.9282e-07
c90144_g3	Transmembrane channel-like protein 7 OS=Gallus gallus GN=Tmc7 PE=2 SV=1	-1.3184	3.9767e-07
c93039_g1	Methyl-CpG-binding domain protein 5 OS=Mus musculus GN=Mbd5 PE=2 SV=1	-1.8617	4.0446e-07
c85346_g1	Serine/threonine-protein kinase PAK 4 OS=Homo sapiens GN=PAK4 PE=1 SV=1	-1.8575	4.0758e-07
c83977_g1	Methyltransferase-like protein 12, mitochondrial OS=Danio rerio GN=mettl12 PE=2 SV=2	-1.5352	4.0802e-07
c95359_g2	Rho GTPase-activating protein 29 OS=Danio rerio GN=arhgap29 PE=2 SV=1	-4.2181	4.1255e-07
c92450_g1	MAX gene-associated protein OS=Mus musculus GN=Mga PE=2 SV=1	-1.4336	4.1424e-07
c95888_g1	Kelch-like protein 20 OS=Mus musculus GN=Klhl20 PE=2 SV=2	-1.1973	4.1535e-07
c97458_g2	Protein capicua homolog OS=Homo sapiens GN=CIC PE=1 SV=2	-1.6007	4.1588e-07
c97279_g1	Histone-lysine N-methyltransferase NSD2 OS=Mus musculus GN=Whsc1 PE=1 SV=2	-1.2501	4.1613e-07
c86497_g1	Retinol dehydrogenase 8 OS=Bos taurus GN=RDH8 PE=1 SV=1	-2.6047	4.1642e-07
c97194_g1	Son of sevenless homolog 2 OS=Homo sapiens GN=SOS2 PE=1 SV=2	-1.2594	4.2059e-07
c80007_g1	Integrin alpha-2 OS=Homo sapiens GN=ITGA2 PE=1 SV=1	-6.455	4.3172e-07
c77848_g1	Neurexin-2 OS=Rattus norvegicus GN=Nrxn2 PE=1 SV=3	-4.2569	4.5524e-07
c77955_g1	G protein-activated inward rectifier potassium channel 4 OS=Sus scrofa GN=KCNJ5 PE=2 SV=1	-6.0345	4.5923e-07
c61050_g1	Collagen alpha-1(XIV) chain OS=Gallus gallus GN=COL14A1 PE=1 SV=2	-2.6129	4.6022e-07
c87050_g4	Kinesin light chain 4 OS=Rattus norvegicus GN=Klc4 PE=2 SV=1	-3.9739	4.611e-07
c90199_g1	C-C chemokine receptor type 9 OS=Homo sapiens GN=CCR9 PE=1 SV=2	-6.5555	4.6138e-07
c88073_g3	E3 ubiquitin-protein ligase RNF34 OS=Bos taurus GN=RNF34 PE=2 SV=1	-3.6614	4.6618e-07
c91742_g1	Zinc finger protein 1 homolog OS=Pongo abelii GN=ZFP1 PE=2 SV=1	-1.8573	4.6916e-07
c78758_g1	Myoglobin OS=Danio rerio GN=mb PE=2 SV=3	-2.9493	4.7433e-07
c81389_g1	Matrix metalloproteinase-28 OS=Homo sapiens GN=MMP28 PE=2 SV=2	-5.1766	4.7576e-07
c96957_g1	Tyrosine-protein kinase JAK2 OS=Sus scrofa GN=JAK2 PE=2 SV=1	-1.1795	4.8584e-07
c54659_g1	Interferon alpha/beta receptor 1a OS=Oncorhynchus mykiss GN=ifnar1a PE=2 SV=1	-5.6155	4.9077e-07
c87243_g1	Arf-GAP with SH3 domain, ANK repeat and PH domain-containing protein 1 OS=Bos taurus GN=ASAP1 PE=1 SV=1	-3.9237	4.9724e-07
c147493_g1	5-hydroxytryptamine receptor 1A-alpha OS=Takifugu rubripes GN=htr1aa PE=3 SV=1	-5.6499	4.9757e-07
c84145_g1	Syntaxin-binding protein 5 OS=Homo sapiens GN=STXBP5 PE=1 SV=1	-3.6413	4.9791e-07
c97377_g3	Serine/threonine-protein kinase WNK1 OS=Homo sapiens GN=WNK1 PE=1 SV=2	-1.6374	5.1199e-07
c90422_g1	Caspase-2 OS=Gallus gallus GN=CASP2 PE=2 SV=2	-1.4203	5.1273e-07
c84763_g2	Transient receptor potential cation channel subfamily M member 3 OS=Homo sapiens GN=TRPM3 PE=2 SV=4	-2.6381	5.1543e-07
c82901_g2	H-2 class I histocompatibility antigen, K-B alpha chain OS=Mus musculus GN=H2-K1 PE=1 SV=1	-3.3525	5.3325e-07
c88618_g2	BRCA1-A complex subunit Abraxas OS=Danio rerio GN=fam175a PE=2 SV=1	-1.7041	5.3555e-07
c95875_g2	Phospholipase D2 OS=Homo sapiens GN=PLD2 PE=1 SV=2	-1.5829	5.3665e-07
c87809_g1	ADP-ribosylation factor-like protein 6-interacting protein 1 OS=Mus musculus GN=Arl6ip1 PE=2 SV=1	-1.0992	5.4116e-07
c89741_g1	Apoptosis-stimulating of p53 protein 1 OS=Mus musculus GN=Ppp1r13b PE=2 SV=2	-4.1464	5.424e-07
c97431_g1	Ral GTPase-activating protein subunit alpha-2 OS=Homo sapiens GN=RALGAPA2 PE=1 SV=2	-1.3674	5.4709e-07
c95967_g1	Ribosomal protein S6 kinase alpha-3 OS=Homo sapiens GN=RPS6KA3 PE=1 SV=1	-1.3262	5.4958e-07
c95239_g1	Ceramide glucosyltransferase OS=Mus musculus GN=Ugcg PE=1 SV=1	-1.2261	5.547e-07
c90469_g1	Cathepsin D OS=Clupea harengus GN=ctsd PE=1 SV=1	-1.1006	5.5723e-07
c94773_g1	Tectonin beta-propeller repeat-containing protein 1 OS=Gallus gallus GN=TECPR1 PE=3 SV=1	-2.2773	5.6078e-07
c92447_g1	Paxillin OS=Gallus gallus GN=PXN PE=1 SV=1	-1.3565	5.7422e-07
c96952_g1	Zinc finger CCCH domain-containing protein 6 OS=Homo sapiens GN=ZC3H6 PE=2 SV=2	-1.2559	5.7544e-07
c74579_g1	Solute carrier family 2, facilitated glucose transporter member 11 OS=Homo sapiens GN=SLC2A11 PE=2 SV=1	-2.636	5.7696e-07
c96859_g1	Lysine-specific demethylase 6B OS=Homo sapiens GN=KDM6B PE=1 SV=4	-1.1736	5.7783e-07
c94596_g1	Leucine-rich repeat and calponin homology domain-containing protein 1 OS=Homo sapiens GN=LRCH1 PE=1 SV=3	-1.8235	5.8095e-07
c96637_g1	DNA-directed RNA polymerase I subunit RPA1 OS=Homo sapiens GN=POLR1A PE=1 SV=2	-1.3288	5.8142e-07
c97218_g2	Protein MON2 homolog OS=Homo sapiens GN=MON2 PE=1 SV=3	-1.1997	5.8524e-07
c65124_g1	WAS/WASL-interacting protein family member 3 OS=Homo sapiens GN=WIPF3 PE=2 SV=4	-5.8668	5.9007e-07
c96610_g1	RalBP1-associated Eps domain-containing protein 1 OS=Homo sapiens GN=REPS1 PE=1 SV=3	-1.3084	5.9051e-07
c92495_g1	Myosin-10 OS=Rattus norvegicus GN=Myh10 PE=2 SV=1	-1.274	5.9415e-07
c93764_g1	Testis development-related protein OS=Xenopus laevis GN=tdrp PE=2 SV=1	-1.224	5.9809e-07
c93548_g2	Canalicular multispecific organic anion transporter 1 OS=Homo sapiens GN=ABCC2 PE=1 SV=3	-1.532	5.9875e-07
c96448_g2	KN motif and ankyrin repeat domain-containing protein 1 OS=Homo sapiens GN=KANK1 PE=1 SV=3	-1.2726	5.996e-07
c87405_g2	Coiled-coil domain-containing protein 108 OS=Mus musculus GN=Ccdc108 PE=2 SV=1	-4.9959	6.0014e-07
c86892_g1	Uncharacterized protein C19orf60 homolog OS=Bos taurus PE=2 SV=1	-1.2788	6.0216e-07
c96605_g1	Protein broad-minded OS=Danio rerio GN=tbc1d32 PE=3 SV=2	-1.3577	6.0507e-07
c131916_g1	Integral membrane protein 2C OS=Sus scrofa GN=ITM2C PE=2 SV=1	-6.0114	6.1282e-07
c94875_g2	Hormonally up-regulated neu tumor-associated kinase homolog A OS=Xenopus laevis GN=hunk-a PE=2 SV=1	-1.9974	6.1294e-07
c69963_g1	Rho guanine nucleotide exchange factor 25 OS=Homo sapiens GN=ARHGEF25 PE=1 SV=2	-4.8741	6.135e-07
c92030_g1	Serine/threonine-protein kinase PAK 4 OS=Homo sapiens GN=PAK4 PE=1 SV=1	-1.4341	6.1666e-07
c89256_g1	Phosphatase and actin regulator 1 OS=Gallus gallus GN=PHACTR1 PE=2 SV=1	-1.1816	6.1936e-07
c57943_g1	Uncharacterized protein C12orf56 OS=Homo sapiens GN=C12orf56 PE=2 SV=3	-6.0068	6.235e-07
c94967_g1	Transposable element Tcb1 transposase OS=Caenorhabditis briggsae PE=3 SV=1	-4.6037	6.281e-07
c48480_g1	Small integral membrane protein 1 OS=Danio rerio GN=smim1 PE=3 SV=1	-5.1481	6.4392e-07
c95583_g1	Nuclear transcription factor Y subunit gamma OS=Bos taurus GN=NFYC PE=2 SV=1	-1.1422	6.4872e-07
c89985_g1	Pituitary adenylate cyclase-activating polypeptide type I receptor OS=Homo sapiens GN=ADCYAP1R1 PE=1 SV=1	-3.027	6.6875e-07
c97402_g1	AT-rich interactive domain-containing protein 2 OS=Homo sapiens GN=ARID2 PE=1 SV=2	-1.1942	6.7144e-07
c85129_g1	Alpha-2,8-sialyltransferase 8E OS=Pan troglodytes GN=ST8SIA5 PE=2 SV=1	-1.0937	6.739e-07
c94399_g1	Unconventional myosin-Ig OS=Gallus gallus GN=MYO1G PE=2 SV=1	-4.5639	6.8151e-07
c80693_g2	Scavenger receptor cysteine-rich type 1 protein M130 OS=Homo sapiens GN=CD163 PE=1 SV=2	-3.1911	6.956e-07
c94635_g1	Grainyhead-like protein 2 homolog OS=Xenopus tropicalis GN=grhl2 PE=2 SV=1	-1.1032	6.985e-07
c45992_g1	Homeobox protein Dlx3b OS=Danio rerio GN=dlx3b PE=2 SV=1	-2.7819	7.0054e-07
c42392_g1	Sushi repeat-containing protein SRPX2 OS=Bos taurus GN=SRPX2 PE=2 SV=1	-5.9747	7.0211e-07
c89056_g1	Prostaglandin G/H synthase 2 OS=Cavia porcellus GN=PTGS2 PE=2 SV=1	-5.6415	7.0224e-07
c96936_g1	Serine hydroxymethyltransferase, cytosolic OS=Ovis aries GN=SHMT1 PE=1 SV=3	-1.0845	7.0749e-07
c95974_g1	Paladin OS=Danio rerio GN=pald1 PE=2 SV=1	-1.1156	7.1038e-07
c92409_g1	Protein PAT1 homolog 2 OS=Xenopus laevis GN=patl2 PE=1 SV=1	-1.076	7.116e-07
c79450_g2	Membrane protein FAM159A OS=Homo sapiens GN=FAM159A PE=2 SV=2	-2.5663	7.118e-07
c83628_g1	Glyceraldehyde-3-phosphate dehydrogenase 2 OS=Danio rerio GN=gapdh-2 PE=2 SV=1	-3.2401	7.1371e-07
c68243_g1	Osteocalcin OS=Sparus aurata GN=bglap PE=1 SV=2	-5.5196	7.1559e-07
c81502_g2	Paxillin OS=Homo sapiens GN=PXN PE=1 SV=3	-6.0608	7.3055e-07
c86098_g1	Growth arrest and DNA damage-inducible protein GADD45 beta OS=Homo sapiens GN=GADD45B PE=1 SV=1	-3.3364	7.3906e-07
c89095_g1	Tetraspanin-14 OS=Mus musculus GN=Tspan14 PE=1 SV=1	-2.6725	7.4118e-07
c97033_g1	Solute carrier family 23 member 2 OS=Xenopus tropicalis GN=slc23a2 PE=2 SV=1	-1.2068	7.5156e-07
c88728_g1	ADP-ribosylation factor-like protein 13B OS=Mus musculus GN=Arl13b PE=1 SV=2	-1.3334	7.5458e-07
c91843_g1	Protein FAM195B OS=Danio rerio GN=fam195b PE=1 SV=1	-2.7631	7.6037e-07
c93829_g2	Differentially expressed in FDCP 6 homolog OS=Danio rerio GN=def6 PE=2 SV=1	-1.4467	7.7255e-07
c78102_g1	Rieske domain-containing protein OS=Homo sapiens GN=RFESD PE=1 SV=1	-5.9977	7.8977e-07
c78448_g1	Mitochondrial fission 1 protein OS=Mus musculus GN=Fis1 PE=1 SV=1	-1.2271	8.0047e-07
c80332_g1	Peptidyl-tRNA hydrolase 2, mitochondrial OS=Bos taurus GN=PTRH2 PE=2 SV=1	-1.683	8.0034e-07
c86527_g1	Transmembrane protein 204 OS=Rattus norvegicus GN=Tmem204 PE=2 SV=1	-2.697	8.111e-07
c85103_g1	Eukaryotic translation initiation factor 3 subunit K OS=Danio rerio GN=eif3k PE=2 SV=1	-1.5864	8.1239e-07
c95410_g1	72 kDa inositol polyphosphate 5-phosphatase OS=Rattus norvegicus GN=Inpp5e PE=1 SV=2	-1.2243	8.1804e-07
c80771_g1	Thiosulfate sulfurtransferase/rhodanese-like domain-containing protein 1 OS=Homo sapiens GN=TSTD1 PE=1 SV=3	-1.205	8.235e-07
c94610_g1	Cingulin OS=Papio anubis GN=CGN PE=3 SV=1	-1.4648	8.2815e-07
c97394_g1	AT-rich interactive domain-containing protein 1A OS=Mus musculus GN=Arid1a PE=1 SV=1	-1.19	8.2948e-07
c97020_g1	C3 and PZP-like alpha-2-macroglobulin domain-containing protein 8 OS=Homo sapiens GN=CPAMD8 PE=1 SV=2	-1.1759	8.3233e-07
c92167_g1	Antigen WC1.1 OS=Bos taurus PE=2 SV=1	-3.6378	8.3552e-07
c69433_g1	Caprin-2 OS=Danio rerio GN=caprin2 PE=1 SV=1	-2.9692	8.4768e-07
c90593_g1	GTP-binding protein 1 OS=Rattus norvegicus GN=Gtpbp1 PE=1 SV=1	-1.2796	8.6695e-07
c76050_g1	Sciellin OS=Homo sapiens GN=SCEL PE=1 SV=2	-2.4751	8.6707e-07
c65212_g1	Matrix-remodeling-associated protein 5 OS=Homo sapiens GN=MXRA5 PE=2 SV=3	-3.456	8.6835e-07
c92222_g2	UV excision repair protein RAD23 homolog A OS=Bos taurus GN=RAD23A PE=2 SV=1	-1.0865	8.7564e-07
c93933_g1	Cohesin subunit SA-2 OS=Homo sapiens GN=STAG2 PE=1 SV=3	-2.7857	8.8651e-07
c94841_g1	5-oxoprolinase OS=Homo sapiens GN=OPLAH PE=1 SV=3	-2.7429	8.9015e-07
c86886_g2	Complement component C6 OS=Pongo pygmaeus GN=C6 PE=2 SV=1	-3.5968	8.9275e-07
c71823_g2	Myozenin-1 OS=Sus scrofa GN=MYOZ1 PE=2 SV=1	-3.9152	8.969e-07
c97260_g2	ATPase family AAA domain-containing protein 5 OS=Homo sapiens GN=ATAD5 PE=1 SV=4	-1.0929	8.981e-07
c94197_g1	UPF0258 protein KIAA1024 OS=Mus musculus GN=Kiaa1024 PE=2 SV=1	-5.8069	8.9935e-07
c95223_g1	Nuclear factor NF-kappa-B p105 subunit OS=Gallus gallus GN=NFKB1 PE=2 SV=2	-1.3118	9.1303e-07
c87047_g1	Major facilitator superfamily domain-containing protein 7 OS=Danio rerio GN=mfsd7 PE=2 SV=1	-1.5131	9.222e-07
c79654_g1	Ectonucleotide pyrophosphatase/phosphodiesterase family member 6 OS=Danio rerio GN=enpp6 PE=2 SV=1	-5.9545	9.2389e-07
c91812_g1	Tandem C2 domains nuclear protein OS=Homo sapiens GN=TC2N PE=1 SV=2	-1.7079	9.2367e-07
c89820_g1	SUN domain-containing ossification factor OS=Rattus norvegicus GN=Suco PE=2 SV=1	-1.1969	9.3062e-07
c80605_g1	Gonadotropin-releasing hormone II receptor OS=Clarias gariepinus PE=2 SV=2	-3.6091	9.358e-07
c81348_g1	Protein S100-A14 OS=Homo sapiens GN=S100A14 PE=1 SV=1	-2.8303	9.3992e-07
c96223_g1	Probable RNA-directed DNA polymerase from transposon X-element OS=Drosophila melanogaster GN=X-element\ORF2 PE=3 SV=1	-2.1099	9.4437e-07
c61744_g1	Thrombomodulin OS=Mus musculus GN=Thbd PE=1 SV=1	-3.9893	9.6005e-07
c89677_g1	WNT1-inducible-signaling pathway protein 1 OS=Homo sapiens GN=WISP1 PE=1 SV=1	-1.8385	9.6115e-07
c93027_g3	B-cell lymphoma 6 protein OS=Homo sapiens GN=BCL6 PE=1 SV=1	-3.9172	9.7159e-07
c84203_g1	Sodium-coupled monocarboxylate transporter 1 OS=Danio rerio GN=slc5a8 PE=1 SV=1	-4.0433	9.79e-07
c79270_g1	Serum amyloid A protein OS=Bos taurus GN=SAA1 PE=1 SV=2	-4.9907	9.8609e-07
c93364_g2	Activin receptor type-2A OS=Xenopus laevis GN=acvr2a PE=2 SV=1	-1.9314	9.8961e-07
c96949_g1	Zinc finger MYM-type protein 4 OS=Homo sapiens GN=ZMYM4 PE=1 SV=1	-1.1155	1.0105e-06
c78142_g1	Synergin gamma OS=Homo sapiens GN=SYNRG PE=1 SV=2	-4.7246	1.0164e-06
c88383_g1	KDEL motif-containing protein 2 OS=Homo sapiens GN=KDELC2 PE=1 SV=2	-1.189	1.0311e-06
c97351_g1	Enhancer of mRNA-decapping protein 4 OS=Danio rerio GN=edc4 PE=3 SV=1	-1.2191	1.0404e-06
c89786_g1	Death-inducer obliterator 1 OS=Mus musculus GN=Dido1 PE=1 SV=4	-1.4574	1.0685e-06
c95445_g1	Myotubularin-related protein 14 OS=Homo sapiens GN=MTMR14 PE=1 SV=2	-1.1795	1.0699e-06
c96039_g1	Epidermal growth factor receptor substrate 15 OS=Homo sapiens GN=EPS15 PE=1 SV=2	-1.1392	1.0935e-06
c96678_g1	Histone-lysine N-methyltransferase, H3 lysine-79 specific OS=Homo sapiens GN=DOT1L PE=1 SV=2	-1.3749	1.1039e-06
c73319_g1	Multidrug and toxin extrusion protein 1 OS=Danio rerio GN=slc47a1 PE=2 SV=1	-1.8598	1.1155e-06
c95329_g1	Myotubularin-related protein 12 OS=Danio rerio GN=mtmr12 PE=3 SV=1	-1.6466	1.1319e-06
c87653_g1	Guanine nucleotide-binding protein G(I)/G(S)/G(O) subunit gamma-4 OS=Pongo abelii GN=GNG4 PE=3 SV=1	-2.6175	1.1393e-06
c81026_g1	Prepronociceptin OS=Rattus norvegicus GN=Pnoc PE=1 SV=1	-2.3166	1.1397e-06
c94196_g4	Rho guanine nucleotide exchange factor 37 OS=Mus musculus GN=Arhgef37 PE=2 SV=1	-2.2864	1.1469e-06
c96887_g2	Transposable element Tcb1 transposase OS=Caenorhabditis briggsae PE=3 SV=1	-1.9772	1.1538e-06
c91548_g2	N(G),N(G)-dimethylarginine dimethylaminohydrolase 2 OS=Bos taurus GN=DDAH2 PE=2 SV=1	-1.3737	1.1632e-06
c84669_g1	Eukaryotic translation initiation factor 4E transporter OS=Mus musculus GN=Eif4enif1 PE=1 SV=2	-1.4937	1.1744e-06
c90351_g2	Protein CASC3 OS=Danio rerio GN=casc3 PE=1 SV=1	-1.1811	1.2097e-06
c97037_g1	Histone-lysine N-methyltransferase 2B OS=Mus musculus GN=Kmt2b PE=1 SV=3	-1.309	1.2269e-06
c92171_g1	Equilibrative nucleoside transporter 1 OS=Rattus norvegicus GN=Slc29a1 PE=2 SV=3	-1.0661	1.2336e-06
c97403_g2	Proteasome-associated protein ECM29 homolog OS=Homo sapiens GN=ECM29 PE=1 SV=2	-1.3121	1.2434e-06
c83951_g1	Paralemmin-1 OS=Gallus gallus GN=PALM PE=1 SV=1	-2.1799	1.2652e-06
c84353_g1	B-cell lymphoma 6 protein OS=Homo sapiens GN=BCL6 PE=1 SV=1	-5.9202	1.2777e-06
c78613_g1	Protogenin B (Fragment) OS=Danio rerio GN=prtgb PE=2 SV=1	-2.5882	1.2794e-06
c97419_g1	Spectrin beta chain, non-erythrocytic 1 OS=Homo sapiens GN=SPTBN1 PE=1 SV=2	-1.1462	1.2845e-06
c94069_g1	Tubby-related protein 3 OS=Mus musculus GN=Tulp3 PE=1 SV=1	-2.5121	1.2959e-06
c60787_g1	Cell death activator CIDE-B OS=Mus musculus GN=Cideb PE=1 SV=2	-4.982	1.2975e-06
c97065_g1	Protein SMG8 OS=Mus musculus GN=Smg8 PE=2 SV=1	-1.2055	1.3066e-06
c97209_g2	Tectonin beta-propeller repeat-containing protein 1 OS=Gallus gallus GN=TECPR1 PE=3 SV=1	-1.538	1.3157e-06
c95438_g1	Vacuolar ATPase assembly integral membrane protein vma21 OS=Danio rerio GN=vma21 PE=3 SV=1	-1.3684	1.3305e-06
c87583_g1	Transposon Ty3-I Gag-Pol polyprotein OS=Saccharomyces cerevisiae (strain ATCC 204508 / S288c) GN=TY3B-I PE=3 SV=2	-3.6514	1.3319e-06
c92112_g1	Tight junction protein ZO-2 OS=Canis familiaris GN=TJP2 PE=1 SV=1	-3.8651	1.3341e-06
c96597_g1	Protein SCAF8 OS=Homo sapiens GN=SCAF8 PE=1 SV=1	-2.2947	1.3512e-06
c90948_g1	Tripartite motif-containing protein 16 OS=Mus musculus GN=Trim16 PE=2 SV=2	-1.6882	1.3563e-06
c77614_g1	Zinc finger protein 292 OS=Homo sapiens GN=ZNF292 PE=1 SV=3	-6.0999	1.3747e-06
c94012_g1	CCAAT/enhancer-binding protein alpha OS=Homo sapiens GN=CEBPA PE=1 SV=3	-6.5093	1.3747e-06
c95270_g2	NADP-dependent malic enzyme, mitochondrial OS=Mus musculus GN=Me3 PE=1 SV=2	-1.096	1.3812e-06
c97122_g1	Protein FAM208A OS=Homo sapiens GN=FAM208A PE=1 SV=3	-1.1167	1.3987e-06
c97526_g1	Histone-lysine N-methyltransferase ASH1L OS=Homo sapiens GN=ASH1L PE=1 SV=2	-1.9566	1.4066e-06
c96270_g1	OTU domain-containing protein 4 OS=Homo sapiens GN=OTUD4 PE=1 SV=4	-2.3259	1.4082e-06
c87131_g1	KH domain-containing, RNA-binding, signal transduction-associated protein 3 OS=Homo sapiens GN=KHDRBS3 PE=1 SV=1	-2.499	1.4387e-06
c82515_g1	Galectin-3 OS=Mus musculus GN=Lgals3 PE=1 SV=3	-3.021	1.442e-06
c96423_g1	Multidrug resistance-associated protein 1 OS=Gallus gallus GN=ABCC1 PE=2 SV=1	-1.0623	1.4535e-06
c87428_g1	Tripartite motif-containing protein 67 OS=Homo sapiens GN=TRIM67 PE=2 SV=3	-2.3433	1.4604e-06
c80315_g1	Cystatin-1 OS=Crotalus adamanteus PE=2 SV=1	-3.3785	1.4619e-06
c92492_g1	Dipeptidyl peptidase 1 OS=Homo sapiens GN=CTSC PE=1 SV=2	-1.0368	1.485e-06
c92306_g1	Suppressor of tumorigenicity 7 protein homolog OS=Danio rerio GN=st7 PE=2 SV=1	-2.0124	1.5411e-06
c83236_g1	FERM and PDZ domain-containing protein 2 OS=Homo sapiens GN=FRMPD2 PE=1 SV=3	-2.3656	1.5466e-06
c82546_g1	E3 ubiquitin-protein ligase RNF220 OS=Homo sapiens GN=RNF220 PE=1 SV=1	-4.9105	1.5511e-06
c91623_g1	Mitochondrial pyruvate carrier 2 OS=Homo sapiens GN=MPC2 PE=1 SV=1	-1.0954	1.5843e-06
c81809_g1	Glycerophosphodiester phosphodiesterase domain-containing protein 1 OS=Homo sapiens GN=GDPD1 PE=1 SV=2	-3.4908	1.5896e-06
c90326_g1	Suppressor of cytokine signaling 3 OS=Gallus gallus GN=SOCS3 PE=2 SV=1	-6.1904	1.5925e-06
c82475_g2	Protein eva-1 homolog A OS=Danio rerio GN=Eva1a PE=2 SV=2	-4.3313	1.597e-06
c89883_g1	Roundabout homolog 2 OS=Mus musculus GN=Robo2 PE=2 SV=2	-1.7393	1.605e-06
c97490_g2	Zinc finger protein 40 OS=Homo sapiens GN=HIVEP1 PE=1 SV=3	-1.5376	1.6048e-06
c95057_g1	Zinc finger SWIM domain-containing protein 5 OS=Mus musculus GN=Zswim5 PE=2 SV=2	-1.4737	1.612e-06
c94781_g1	Integral membrane protein GPR155 OS=Homo sapiens GN=GPR155 PE=2 SV=2	-1.9139	1.6242e-06
c52361_g2	Interleukin-12 subunit alpha OS=Canis familiaris GN=IL12A PE=2 SV=1	-5.9089	1.6269e-06
c88502_g1	Glutaryl-CoA dehydrogenase, mitochondrial OS=Bos taurus GN=GCDH PE=2 SV=1	-1.0761	1.6339e-06
c97360_g1	Afadin OS=Homo sapiens GN=MLLT4 PE=1 SV=3	-1.1728	1.6386e-06
c89072_g1	Serine/threonine-protein kinase PLK2 OS=Homo sapiens GN=PLK2 PE=1 SV=3	-4.1876	1.6399e-06
c94611_g1	Lysophosphatidylcholine acyltransferase 1 OS=Homo sapiens GN=LPCAT1 PE=1 SV=2	-2.1779	1.6442e-06
c92767_g1	SWI/SNF-related matrix-associated actin-dependent regulator of chromatin subfamily E member 1 OS=Mus musculus GN=Smarce1 PE=1 SV=1	-1.2478	1.6445e-06
c96548_g2	Telomerase protein component 1 OS=Mus musculus GN=Tep1 PE=1 SV=1	-2.8484	1.6537e-06
c12956_g1	Ras-related and estrogen-regulated growth inhibitor-like protein OS=Danio rerio GN=rergl PE=2 SV=1	-5.9039	1.6555e-06
c94664_g1	Krueppel-like factor 11 OS=Mus musculus GN=Klf11 PE=2 SV=3	-1.0974	1.6838e-06
c89591_g2	Homeobox protein Hox-B8b OS=Danio rerio GN=hoxb8b PE=2 SV=1	-2.1746	1.6869e-06
c90685_g4	MAGUK p55 subfamily member 6 OS=Mus musculus GN=Mpp6 PE=1 SV=1	-1.5332	1.6904e-06
c82335_g1	T-cell leukemia homeobox protein 3 OS=Homo sapiens GN=TLX3 PE=1 SV=3	-3.5276	1.6962e-06
c97271_g1	Protein Shroom3 OS=Homo sapiens GN=SHROOM3 PE=1 SV=2	-1.8665	1.6969e-06
c82473_g1	SWI/SNF-related matrix-associated actin-dependent regulator of chromatin subfamily D member 3 OS=Mus musculus GN=Smarcd3 PE=1 SV=2	-2.6173	1.7098e-06
c83728_g1	FYN-binding protein OS=Homo sapiens GN=FYB PE=1 SV=2	-2.5391	1.714e-06
c93633_g2	Glycerol-3-phosphate acyltransferase 2, mitochondrial OS=Mus musculus GN=Gpat2 PE=1 SV=3	-1.6658	1.7154e-06
c92987_g1	Synphilin-1 OS=Mus musculus GN=Sncaip PE=2 SV=2	-1.1012	1.7268e-06
c94858_g2	Ras-related protein Rab-11A OS=Gallus gallus GN=RAB11A PE=2 SV=1	-1.1193	1.7515e-06
c89882_g1	Regulating synaptic membrane exocytosis protein 2 OS=Homo sapiens GN=RIMS2 PE=1 SV=2	-5.1022	1.7571e-06
c96198_g1	Trafficking protein particle complex subunit 9 OS=Mus musculus GN=Trappc9 PE=1 SV=2	-1.1685	1.7581e-06
c86496_g1	Probable enoyl-CoA hydratase OS=Rhizobium meliloti (strain 1021) GN=fadB1 PE=3 SV=2	-2.041	1.7663e-06
c89334_g1	Long-chain-fatty-acid--CoA ligase 5 OS=Rattus norvegicus GN=Acsl5 PE=1 SV=1	-1.6471	1.7726e-06
c91608_g1	Immunoglobulin superfamily member 11 OS=Bos taurus GN=IGSF11 PE=2 SV=1	-1.4891	1.7953e-06
c77118_g1	Anamorsin OS=Danio rerio GN=ciapin1 PE=2 SV=1	-5.7249	1.7991e-06
c91631_g1	Heat shock 70 kDa protein 12A OS=Homo sapiens GN=HSPA12A PE=1 SV=2	-2.1502	1.8236e-06
c75291_g1	Toll-like receptor 5 OS=Mus musculus GN=Tlr5 PE=1 SV=1	-4.4645	1.8268e-06
c97484_g1	Mediator of RNA polymerase II transcription subunit 12 OS=Danio rerio GN=med12 PE=2 SV=1	-1.0929	1.8745e-06
c97090_g1	Dual specificity tyrosine-phosphorylation-regulated kinase 2 OS=Mus musculus GN=Dyrk2 PE=2 SV=1	-1.1871	1.9045e-06
c93394_g1	Interferon regulatory factor 2 OS=Gallus gallus GN=IRF2 PE=2 SV=1	-1.1748	1.9054e-06
c46719_g1	Protein phosphatase 1 regulatory subunit 37 OS=Rattus norvegicus GN=Ppp1r37 PE=1 SV=1	-5.9101	1.9069e-06
c83441_g1	Coenzyme Q-binding protein COQ10 homolog, mitochondrial OS=Danio rerio GN=zgc:73324 PE=2 SV=2	-5.9938	1.9212e-06
c93672_g3	Putative homeodomain transcription factor 2 OS=Gallus gallus GN=PHTF2 PE=2 SV=1	-1.1315	1.9354e-06
c97300_g1	Cytoplasmic polyadenylation element-binding protein 4 OS=Homo sapiens GN=CPEB4 PE=1 SV=1	-1.4743	1.936e-06
c97327_g1	Glycogen debranching enzyme OS=Homo sapiens GN=AGL PE=1 SV=3	-1.3025	1.9421e-06
c84146_g2	Protein-methionine sulfoxide oxidase MICAL2 OS=Rattus norvegicus GN=Mical2 PE=3 SV=1	-1.7625	1.9598e-06
c91580_g1	Breast cancer anti-estrogen resistance protein 1 OS=Homo sapiens GN=BCAR1 PE=1 SV=2	-4.2562	1.9868e-06
c92455_g1	Calcium-binding and coiled-coil domain-containing protein 1 OS=Danio rerio GN=calcoco1 PE=3 SV=1	-2.9507	1.989e-06
c90060_g1	Retinol dehydrogenase 11 OS=Homo sapiens GN=RDH11 PE=1 SV=2	-1.1157	2.0194e-06
c92112_g2	Tight junction protein ZO-2 OS=Homo sapiens GN=TJP2 PE=1 SV=2	-5.9027	2.0199e-06
c84098_g1	ETS homologous factor OS=Pan troglodytes GN=EHF PE=3 SV=1	-3.0731	2.0257e-06
c90157_g1	Adiponectin receptor protein 2 OS=Mus musculus GN=Adipor2 PE=1 SV=2	-1.0747	2.0768e-06
c86703_g1	Protein furry homolog OS=Homo sapiens GN=FRY PE=1 SV=1	-2.1394	2.079e-06
c91114_g1	Ephrin-B3 OS=Mus musculus GN=Efnb3 PE=1 SV=1	-1.6082	2.1041e-06
c28246_g1	Ovotransferrin OS=Gallus gallus PE=1 SV=2	-4.5258	2.113e-06
c75210_g1	Transcription factor COE3 OS=Xenopus laevis GN=coe3 PE=2 SV=2	-5.4879	2.1282e-06
c82803_g4	Aquaporin-10 OS=Homo sapiens GN=AQP10 PE=2 SV=2	-3.2543	2.1331e-06
c97101_g1	Constitutive coactivator of PPAR-gamma-like protein 2 OS=Homo sapiens GN=FAM120C PE=2 SV=3	-1.3409	2.142e-06
c80308_g1	Carnitine O-palmitoyltransferase 1, liver isoform OS=Equus caballus GN=CPT1A PE=2 SV=1	-4.6217	2.1513e-06
c69306_g1	Cytochrome c oxidase assembly factor 1 homolog OS=Homo sapiens GN=COA1 PE=1 SV=1	-2.3617	2.1522e-06
c47695_g1	BTB/POZ domain-containing protein KCTD6 OS=Danio rerio GN=kctd6 PE=2 SV=1	-4.42	2.1653e-06
c97515_g1	E3 ubiquitin-protein ligase UBR4 OS=Homo sapiens GN=UBR4 PE=1 SV=1	-2.1289	2.2051e-06
c85812_g5	CMRF35-like molecule 5 OS=Mus musculus GN=Cd300ld PE=1 SV=1	-3.166	2.2242e-06
c84043_g1	Activated RNA polymerase II transcriptional coactivator p15 OS=Gallus gallus GN=SUB1 PE=2 SV=1	-1.0482	2.2342e-06
c75607_g1	Inorganic pyrophosphatase 2, mitochondrial OS=Homo sapiens GN=PPA2 PE=1 SV=2	-1.857	2.2477e-06
c72064_g1	Solute carrier organic anion transporter family member 2B1 OS=Rattus norvegicus GN=Slco2b1 PE=1 SV=1	-5.4685	2.2732e-06
c84250_g3	Probable global transcription activator SNF2L2 OS=Mus musculus GN=Smarca2 PE=1 SV=1	-5.1759	2.3226e-06
c62733_g1	Angiopoietin-related protein 7 OS=Homo sapiens GN=ANGPTL7 PE=1 SV=1	-3.3474	2.3285e-06
c87542_g1	Zinc finger CCCH domain-containing protein 18 OS=Danio rerio GN=zc3h18 PE=1 SV=1	-1.2103	2.3579e-06
[truncated: 6,721 more rows]
