# Supplementary material for: Rapid Genomic and Genetic Changes in the First Generation of Autotetraploid Lineages Derived from Distant Hybridization of Carassius auratus Red Var. (♀) × Megalobrama amblycephala (♂)
Source: Mar Biotechnol (NY). 2018 Nov 13;21(2):139–49. doi: 10.1007/s10126-018-9859-8 (PMC6441405; doi:10.1007/s10126-018-9859-8)
Supplement: Supplementary file 6 — (XLSX 230 kb) [file 10126_2018_9859_MOESM6_ESM.xlsx]

## Sheet: Sheet1
Dateset S2: the Gene ontology analysis about the up- and down-regulated genes
GO_accession	Description	Term_type	Corrected_pValue	up	Up_Gene_names	Down	Down_Gene_names
GO:0016776	phosphotransferase activity, phosphate group as acceptor	molecular_function	1.0154e-11	78	c84139_g2,c90881_g1,c90784_g5,c85078_g1,c85695_g1,c88344_g4,c70307_g1,c83930_g1,c74028_g2,c92158_g1,c88597_g5,c84237_g5,c95260_g2,c82989_g1,c65624_g1,c42324_g1,c81035_g2,c72847_g1,c83574_g7,c82800_g4,c87964_g3,c95657_g1,c42980_g1,c45264_g1,c83106_g4,c88344_g1,c84582_g2,c84237_g1,c83930_g6,c37837_g2,c35454_g1,c82800_g2,c73851_g1,c51142_g1,c90784_g1,c82800_g7,c84139_g3,c89128_g14,c88503_g9,c83574_g…	39	c84256_g1,c96660_g1,c83597_g1,c84139_g1,c96799_g2,c97321_g1,c64866_g1,c5070_g1,c84237_g4,c60230_g1,c30239_g1,c78790_g1,c6530_g2,c84522_g1,c71516_g1,c70518_g1,c66758_g1,c82472_g1,c74592_g1,c92605_g1,c97319_g1,c88641_g1,c85489_g1,c86617_g1,c76463_g2,c85369_g1,c69659_g1,c91464_g1,c94545_g1,c86425_g1,c69659_g2,c54048_g1,c158324_g1,c48183_g1,c61102_g1,c87572_g1,c94314_g1,c145345_g1,c33218_g1
GO:0004017	adenylate kinase activity	molecular_function	1.2164e-10	74	c73851_g1,c90784_g1,c51142_g1,c82800_g7,c84139_g3,c89128_g14,c88503_g9,c83574_g4,c58786_g1,c93795_g1,c9349_g1,c85039_g1,c88344_g1,c84237_g1,c84582_g2,c83930_g6,c37837_g2,c35454_g1,c82800_g2,c42324_g1,c81035_g2,c72847_g1,c83574_g7,c82800_g4,c87964_g3,c42980_g1,c83106_g4,c84139_g2,c90881_g1,c90784_g5,c85078_g1,c85695_g1,c88344_g4,c70307_g1,c83930_g1,c74028_g2,c88597_g5,c92158_g1,c84237_g5,c95260_g2…	31	c74592_g1,c92605_g1,c97319_g1,c88641_g1,c70518_g1,c66758_g1,c82472_g1,c5070_g1,c84237_g4,c60230_g1,c30239_g1,c6530_g2,c84522_g1,c84256_g1,c96660_g1,c84139_g1,c97321_g1,c145345_g1,c33218_g1,c87572_g1,c69659_g2,c54048_g1,c158324_g1,c48183_g1,c86617_g1,c76463_g2,c85369_g1,c69659_g1,c94545_g1,c91464_g1,c86425_g1
GO:0019205	nucleobase-containing compound kinase activity	molecular_function	3.3914e-10	84	c85039_g1,c58786_g1,c89128_g14,c82800_g7,c84139_g3,c90784_g1,c73851_g1,c86330_g1,c86227_g1,c84237_g1,c88344_g1,c95657_g1,c83574_g7,c42324_g1,c65624_g1,c92158_g1,c74028_g2,c83930_g1,c85695_g1,c90784_g5,c84139_g2,c83145_g3,c83574_g1,c88399_g2,c31768_g1,c55294_g1,c94194_g1,c82209_g1,c93456_g2,c91460_g2,c60890_g1,c83478_g1,c83574_g6,c34198_g1,c81035_g1,c89128_g4,c89128_g7,c9349_g1,c93795_g1,c83574_g4…	44	c85489_g1,c97319_g1,c83069_g1,c74592_g1,c82472_g1,c6530_g2,c84522_g1,c60230_g1,c84237_g4,c64866_g1,c83597_g1,c84139_g1,c84752_g1,c84256_g1,c145345_g1,c87572_g1,c61102_g1,c48183_g1,c158324_g1,c54048_g1,c85369_g1,c76463_g2,c88641_g1,c78976_g1,c92605_g1,c66758_g1,c70518_g1,c71516_g1,c53338_g1,c78790_g1,c30239_g1,c5070_g1,c52801_g1,c97321_g1,c96799_g2,c96660_g1,c33218_g1,c69659_g2,c89656_g1,c86425_g1…
GO:0019201	nucleotide kinase activity	molecular_function	4.568e-10	77	c83574_g1,c88399_g2,c88225_g2,c86406_g1,c94194_g1,c84256_g5,c83145_g3,c83930_g2,c85369_g7,c93456_g2,c91460_g2,c60890_g1,c81230_g1,c34198_g1,c83574_g6,c82209_g1,c86915_g2,c82800_g6,c81035_g1,c89673_g1,c89128_g4,c158397_g1,c86915_g3,c53104_g1,c83106_g6,c89128_g7,c88503_g3,c52423_g1,c89128_g6,c82800_g8,c73851_g2,c78965_g3,c82800_g7,c84139_g3,c90784_g1,c51142_g1,c73851_g1,c85039_g1,c9349_g1,c93795_g1…	34	c33218_g1,c145345_g1,c87572_g1,c54048_g1,c69659_g2,c48183_g1,c158324_g1,c69659_g1,c85369_g1,c76463_g2,c86617_g1,c86425_g1,c94545_g1,c91464_g1,c97319_g1,c92605_g1,c78976_g1,c83069_g1,c74592_g1,c88641_g1,c82472_g1,c66758_g1,c70518_g1,c60230_g1,c84237_g4,c5070_g1,c64866_g1,c6530_g2,c84522_g1,c30239_g1,c96660_g1,c84256_g1,c97321_g1,c84139_g1
GO:0065007	biological regulation	biological_process	1.1591e-09	1123	c93993_g2,c96803_g2,c86819_g1,c2196_g1,c88051_g1,c80735_g1,c93885_g1,c82786_g1,c87051_g5,c89128_g14,c83295_g1,c92934_g1,c75983_g1,c96178_g2,c86756_g1,c83491_g1,c95178_g1,c90990_g2,c81440_g1,c86644_g1,c82097_g2,c86829_g1,c91862_g2,c96273_g1,c85503_g1,c84569_g2,c83001_g2,c86429_g1,c86872_g1,c92234_g1,c88768_g1,c93456_g2,c91479_g1,c156017_g1,c34198_g1,c156062_g1,c83574_g6,c46611_g1,c91433_g1,c83003_…	1730	c131746_g1,c89102_g1,c95700_g1,c78760_g1,c84344_g1,c82271_g1,c91048_g1,c92491_g2,c90543_g1,c31258_g1,c81915_g1,c87036_g1,c94196_g4,c82503_g1,c92512_g5,c69095_g1,c97063_g1,c86462_g1,c97455_g1,c82472_g1,c158223_g1,c87398_g1,c120841_g1,c19307_g1,c93580_g1,c79519_g1,c96092_g3,c93110_g1,c90129_g1,c112999_g1,c91968_g1,c94725_g1,c93777_g2,c90235_g2,c95435_g2,c79006_g1,c82302_g1,c96745_g1,c78613_g1,c8219…
GO:0050794	regulation of cellular process	biological_process	1.2896e-09	1060	c76210_g1,c9349_g1,c86747_g2,c88282_g1,c84527_g2,c87922_g3,c70472_g1,c82800_g2,c91335_g2,c93971_g1,c79765_g1,c38341_g1,c91110_g1,c91916_g1,c95407_g1,c92418_g1,c90677_g1,c80562_g1,c82989_g1,c93149_g1,c77498_g1,c132393_g1,c71266_g1,c93055_g1,c86670_g2,c94047_g3,c53104_g1,c79392_g1,c74562_g1,c84768_g3,c72242_g1,c82638_g1,c92724_g1,c86567_g1,c41740_g1,c84237_g1,c86054_g1,c91177_g1,c82029_g1,c88108_g1…	1611	c93053_g1,c96863_g1,c95248_g1,c88828_g1,c92863_g2,c83685_g1,c88390_g1,c85174_g1,c90680_g1,c84882_g1,c94509_g1,c96497_g1,c97423_g2,c81216_g1,c96390_g1,c76431_g1,c83935_g1,c89426_g1,c86798_g1,c80866_g1,c94239_g1,c88650_g1,c95113_g1,c51135_g1,c82663_g2,c79944_g1,c77165_g1,c88022_g1,c161730_g1,c86924_g1,c97199_g1,c95326_g1,c89615_g3,c68946_g1,c77872_g1,c96695_g1,c80417_g1,c81255_g1,c89012_g2,c144719_…
GO:0050789	regulation of biological process	biological_process	3.4928e-09	1076	c93198_g1,c87164_g1,c87706_g1,c68628_g1,c82071_g1,c73352_g1,c90411_g2,c90454_g2,c91670_g1,c84283_g1,c90214_g1,c88217_g1,c81980_g1,c89592_g3,c97253_g2,c87023_g1,c85378_g1,c96181_g2,c93177_g1,c86936_g2,c91314_g1,c44071_g1,c84689_g1,c79717_g1,c77925_g1,c96071_g1,c80286_g1,c88055_g1,c81663_g4,c81106_g1,c84368_g2,c85385_g1,c91638_g1,c64263_g1,c69235_g2,c85672_g1,c84139_g2,c62536_g1,c79175_g1,c84484_g1…	1659	c85832_g1,c91829_g1,c91596_g1,c96063_g1,c95591_g1,c94549_g1,c97491_g1,c120657_g1,c77759_g1,c88486_g1,c87582_g1,c92492_g1,c78176_g1,c92445_g2,c90118_g1,c52349_g1,c88652_g1,c73077_g1,c51144_g1,c97150_g1,c85799_g1,c84860_g1,c85232_g2,c95899_g3,c97447_g1,c79980_g1,c96948_g2,c88376_g4,c57418_g1,c95484_g1,c82012_g1,c83989_g1,c5007_g1,c89675_g1,c83661_g1,c93939_g1,c93957_g1,c95798_g1,c87879_g3,c93254_g1…
GO:0016151	nickel cation binding	molecular_function	1.6513e-07	86	c88597_g5,c155789_g1,c74028_g2,c72956_g1,c84237_g5,c95260_g2,c82989_g1,c84942_g1,c85078_g1,c84139_g2,c83930_g1,c88344_g4,c42980_g1,c88503_g11,c83106_g4,c85309_g1,c42324_g1,c82800_g4,c72847_g1,c83574_g7,c83845_g1,c81091_g2,c89401_g1,c89128_g17,c83930_g6,c82800_g2,c37837_g2,c83649_g1,c96486_g1,c84576_g1,c83601_g1,c94026_g1,c84237_g1,c84582_g2,c90784_g3,c65624_g2,c58786_g1,c90472_g1,c88503_g9,c83574…	34	c96723_g1,c97321_g1,c84256_g1,c84522_g1,c6530_g2,c30239_g1,c89545_g2,c96627_g1,c60230_g1,c5070_g1,c84237_g4,c70518_g1,c82472_g1,c90831_g1,c86040_g2,c88641_g1,c96783_g1,c86617_g1,c85560_g1,c76463_g2,c95330_g2,c69659_g1,c158324_g1,c48183_g1,c89299_g1,c91209_g1,c69659_g2,c25129_g1,c94318_g1,c87795_g4,c90890_g1,c33218_g1,c132083_g1,c91799_g1
GO:0007165	signal transduction	biological_process	1.6513e-07	612	c90288_g1,c64690_g1,c87286_g1,c89572_g1,c93954_g1,c87669_g1,c83554_g1,c92873_g1,c90515_g2,c88344_g4,c90531_g2,c82106_g2,c93890_g1,c91500_g2,c74859_g1,c93589_g2,c86820_g1,c93066_g6,c89659_g1,c96599_g2,c93091_g1,c88113_g1,c89673_g1,c65283_g1,c92543_g1,c90069_g1,c73851_g2,c91412_g1,c88608_g2,c84939_g1,c85039_g1,c80139_g1,c37962_g1,c79070_g1,c91419_g1,c88082_g1,c83649_g1,c87929_g1,c82544_g1,c94181_g2…	922	c74969_g1,c97387_g1,c84216_g2,c96440_g1,c89652_g1,c89635_g1,c90115_g2,c19074_g1,c95492_g1,c29795_g1,c57426_g1,c120216_g1,c85685_g1,c57273_g1,c78430_g1,c97351_g1,c71372_g1,c96334_g1,c90759_g3,c88392_g1,c76298_g1,c94112_g1,c62784_g1,c82045_g1,c62276_g1,c85225_g1,c83100_g2,c96614_g2,c86524_g1,c76283_g1,c91384_g3,c90823_g3,c96394_g1,c92167_g1,c91381_g1,c94497_g1,c93616_g2,c96548_g2,c63291_g1,c85113_g…
GO:0051716	cellular response to stimulus	biological_process	2.2206e-07	717	c92555_g1,c83797_g1,c97253_g2,c89592_g3,c80808_g1,c96181_g2,c85378_g1,c90214_g1,c86915_g1,c89663_g2,c24570_g1,c79717_g1,c96071_g1,c77925_g1,c94161_g1,c91637_g1,c80286_g1,c86290_g1,c90780_g1,c42435_g1,c93177_g1,c82800_g6,c86936_g2,c44071_g1,c90996_g2,c86360_g1,c89827_g1,c87993_g1,c87164_g1,c93198_g1,c93795_g1,c63269_g1,c73352_g1,c89337_g1,c90411_g2,c91670_g1,c84283_g1,c90454_g2,c80208_g1,c84938_g2…	1076	c77235_g1,c83989_g1,c82012_g1,c93957_g1,c93939_g1,c83661_g1,c93254_g1,c87879_g3,c95798_g1,c95690_g3,c97543_g1,c89985_g1,c88077_g2,c77761_g1,c78027_g2,c88839_g1,c88376_g4,c57418_g1,c94787_g1,c84619_g1,c92935_g1,c27017_g1,c93285_g3,c84335_g1,c89213_g2,c85625_g1,c68553_g1,c91269_g2,c69659_g1,c98121_g1,c86539_g1,c96023_g3,c92595_g1,c84905_g1,c61744_g2,c96077_g2,c82235_g1,c61744_g3,c91755_g1,c86653_g1…
GO:0044700	single organism signaling	biological_process	3.4485e-07	612	c90996_g2,c89827_g1,c86360_g1,c87993_g1,c87164_g1,c93198_g1,c93795_g1,c73352_g1,c90411_g2,c90454_g2,c91670_g1,c84283_g1,c84938_g2,c60944_g1,c89550_g1,c89592_g3,c80808_g1,c97253_g2,c85378_g1,c96181_g2,c90214_g1,c86915_g1,c79717_g1,c89663_g2,c24570_g1,c77925_g1,c96071_g1,c91637_g1,c94161_g1,c80286_g1,c86290_g1,c42435_g1,c93177_g1,c82800_g6,c86936_g2,c44071_g1,c88534_g1,c69235_g2,c83824_g1,c144294_g…	924	c75627_g1,c87607_g1,c77759_g1,c87582_g1,c120657_g1,c88486_g1,c97146_g1,c85832_g1,c86304_g2,c91829_g1,c91596_g1,c95591_g1,c86931_g1,c97150_g1,c85799_g1,c85232_g2,c97447_g1,c45375_g1,c79980_g1,c96948_g2,c78176_g1,c95441_g1,c52361_g2,c72666_g1,c52349_g1,c88652_g1,c73077_g1,c51144_g1,c83989_g1,c82012_g1,c77235_g1,c95690_g3,c83661_g1,c93939_g1,c93957_g1,c87879_g3,c93254_g1,c89985_g1,c88077_g2,c97543_g…
GO:0044699	single-organism process	biological_process	3.4485e-07	1884	c78862_g1,c83004_g1,c96882_g1,c90784_g4,c80933_g1,c54854_g1,c74543_g1,c77311_g1,c89106_g1,c51142_g1,c93125_g1,c96784_g2,c86889_g1,c93849_g2,c91877_g1,c91728_g1,c92943_g1,c89418_g1,c89800_g1,c75081_g1,c83274_g1,c84454_g1,c90179_g1,c88225_g2,c94862_g1,c57780_g2,c92733_g1,c78133_g1,c48320_g1,c81144_g1,c85077_g1,c69858_g1,c108502_g1,c84973_g1,c84511_g2,c95667_g1,c83914_g1,c91403_g1,c86338_g1,c93220_g…	2791	c83628_g1,c5070_g1,c85113_g2,c83838_g1,c81139_g1,c85173_g2,c91069_g1,c85917_g5,c69384_g1,c77005_g1,c95787_g2,c92012_g1,c74983_g2,c97454_g1,c96438_g1,c69547_g3,c157044_g1,c41513_g2,c91339_g1,c95412_g2,c83035_g1,c84742_g1,c84158_g1,c84977_g1,c89236_g1,c76117_g1,c97203_g1,c97228_g1,c94212_g1,c85474_g1,c93471_g1,c96524_g1,c90723_g1,c54949_g1,c77438_g1,c81768_g1,c93966_g1,c86765_g1,c87971_g1,c89645_g3…
GO:0044763	single-organism cellular process	biological_process	4.5711e-07	1561	c86842_g1,c87354_g3,c85503_g1,c85335_g1,c84569_g2,c89697_g2,c82097_g2,c86644_g1,c88200_g1,c89128_g4,c91862_g2,c86829_g1,c46611_g1,c94396_g1,c34198_g1,c156062_g1,c83574_g6,c91479_g1,c93456_g2,c88768_g1,c94448_g1,c83001_g2,c92545_g1,c97186_g1,c91605_g1,c92234_g1,c86872_g1,c89316_g1,c2196_g1,c80735_g1,c81743_g1,c77508_g1,c96803_g2,c88884_g1,c93993_g2,c89542_g1,c82213_g1,c96432_g1,c85481_g1,c89982_g2…	2346	c135678_g1,c89946_g1,c79006_g1,c95435_g2,c90235_g2,c82948_g1,c92790_g1,c91968_g1,c96092_g3,c110300_g1,c87013_g2,c51047_g1,c93472_g1,c93110_g1,c83724_g1,c86537_g2,c95598_g1,c82190_g1,c83484_g1,c73394_g1,c96583_g1,c92381_g1,c97115_g1,c82302_g1,c35398_g1,c78613_g1,c87040_g1,c72845_g1,c95745_g1,c90543_g1,c94687_g1,c31258_g1,c95445_g1,c6530_g2,c95700_g1,c89102_g1,c131746_g1,c91048_g1,c80663_g1,c96854_…
GO:0023052	signaling	biological_process	4.5711e-07	614	c97253_g2,c80808_g1,c89592_g3,c96181_g2,c85378_g1,c90214_g1,c86915_g1,c24570_g1,c89663_g2,c79717_g1,c96071_g1,c77925_g1,c94161_g1,c91637_g1,c86290_g1,c80286_g1,c42435_g1,c82800_g6,c86936_g2,c93177_g1,c44071_g1,c90996_g2,c86360_g1,c89827_g1,c87993_g1,c87164_g1,c93198_g1,c93795_g1,c73352_g1,c90411_g2,c84283_g1,c91670_g1,c90454_g2,c89550_g1,c84938_g2,c60944_g1,c73240_g1,c90639_g1,c63810_g1,c90429_g1…	925	c77235_g1,c83989_g1,c82012_g1,c87879_g3,c93254_g1,c93957_g1,c93939_g1,c83661_g1,c95690_g3,c97543_g1,c88077_g2,c89985_g1,c77761_g1,c88839_g1,c78027_g2,c57418_g1,c88376_g4,c84619_g1,c92935_g1,c27017_g1,c93285_g3,c89213_g2,c84335_g1,c68553_g1,c85625_g1,c91269_g2,c86539_g1,c61744_g2,c92595_g1,c84905_g1,c96077_g2,c91755_g1,c82235_g1,c61744_g3,c87687_g1,c86653_g1,c63386_g1,c76688_g1,c93162_g1,c75627_g1…
GO:0009112	nucleobase metabolic process	biological_process	1.502e-06	163	c89673_g1,c82800_g6,c73851_g2,c71932_g1,c89128_g6,c91774_g1,c89663_g2,c86915_g1,c88225_g2,c63285_g1,c96181_g2,c83930_g2,c84938_g2,c83106_g4,c73255_g1,c87964_g3,c91444_g1,c88344_g4,c90346_g1,c78557_g1,c70307_g1,c88115_g1,c90881_g1,c93795_g1,c38096_g1,c85712_g1,c51142_g1,c83930_g6,c89128_g17,c89827_g1,c93318_g1,c84139_g7,c88906_g1,c88831_g1,c88226_g2,c89128_g7,c93593_g1,c83239_g1,c83286_g1,c83145_g…	152	c92558_g1,c69659_g2,c77638_g1,c95459_g1,c76835_g1,c94545_g1,c69659_g1,c85769_g1,c86617_g1,c84335_g1,c97228_g1,c33218_g1,c84421_g1,c96676_g1,c75220_g1,c84152_g1,c95495_g1,c90823_g3,c87117_g1,c78790_g1,c61078_g1,c5070_g1,c36185_g1,c97321_g1,c96072_g1,c84043_g1,c82635_g1,c88641_g1,c92605_g1,c92149_g1,c66758_g1,c8853_g1,c48183_g1,c158324_g1,c54048_g1,c92077_g1,c94883_g1,c76724_g1,c79962_g1,c89752_g1,…
GO:0006144	purine nucleobase metabolic process	biological_process	2.625e-06	149	c93795_g1,c51142_g1,c85712_g1,c83930_g6,c89128_g17,c89827_g1,c83106_g4,c87964_g3,c73255_g1,c90881_g1,c78557_g1,c88115_g1,c70307_g1,c88344_g4,c86915_g1,c88225_g2,c96181_g2,c63285_g1,c83930_g2,c82800_g6,c89673_g1,c91774_g1,c71932_g1,c89128_g6,c73851_g2,c89663_g2,c90633_g2,c58786_g1,c91249_g2,c85039_g1,c109153_g1,c90784_g1,c73851_g1,c84267_g1,c84139_g3,c94243_g1,c83649_g1,c95657_g1,c91242_g1,c42324_…	136	c88641_g1,c82635_g1,c92149_g1,c92605_g1,c66758_g1,c8853_g1,c78790_g1,c61078_g1,c5070_g1,c36185_g1,c97321_g1,c96072_g1,c84043_g1,c96676_g1,c33218_g1,c84421_g1,c75220_g1,c84152_g1,c87117_g1,c95495_g1,c90823_g3,c92558_g1,c69659_g2,c94545_g1,c76835_g1,c77638_g1,c97228_g1,c86617_g1,c84335_g1,c69659_g1,c87408_g1,c112598_g1,c93477_g1,c94605_g1,c74592_g1,c68266_g1,c97231_g2,c86132_g1,c87011_g1,c75063_g1,…
GO:0007154	cell communication	biological_process	2.6565e-06	621	c90097_g1,c93996_g1,c75242_g1,c93308_g1,c84541_g1,c91191_g1,c86315_g1,c85408_g1,c85201_g1,c87662_g1,c87603_g2,c86511_g1,c60627_g1,c78433_g1,c94326_g1,c75111_g1,c62489_g1,c91416_g1,c90710_g2,c95631_g1,c96995_g1,c87818_g1,c90248_g2,c74803_g1,c94689_g1,c92220_g1,c84357_g1,c42514_g1,c92236_g1,c154952_g1,c83251_g1,c90270_g1,c94196_g3,c89663_g4,c94999_g2,c88854_g1,c87728_g1,c90462_g1,c83374_g5,c80282_g…	935	c87170_g1,c86372_g1,c96517_g1,c96795_g2,c97389_g1,c89514_g1,c82969_g1,c80821_g1,c79846_g1,c97066_g1,c97278_g1,c84846_g1,c95475_g2,c92882_g1,c97135_g2,c109863_g1,c91469_g1,c91664_g1,c70089_g1,c94781_g1,c88666_g2,c96911_g1,c89034_g2,c86253_g1,c93759_g1,c14377_g1,c82003_g1,c137093_g1,c95816_g1,c88470_g1,c89400_g1,c90560_g1,c15845_g1,c93210_g1,c97100_g1,c99153_g1,c94420_g1,c84522_g1,c95103_g1,c96840_…
GO:0003677	DNA binding	molecular_function	1.2822e-05	500	c53104_g1,c92874_g1,c83831_g1,c83106_g6,c83778_g2,c82638_g1,c92459_g1,c74562_g1,c86670_g2,c93464_g2,c76820_g1,c82943_g1,c86867_g1,c81230_g1,c92880_g1,c90739_g1,c90942_g1,c94047_g3,c81550_g1,c83942_g2,c78074_g1,c92089_g1,c91110_g1,c85128_g1,c90624_g4,c95260_g2,c82989_g1,c93149_g1,c84527_g2,c90364_g1,c80159_g2,c82800_g2,c94741_g1,c93971_g1,c70472_g1,c85078_g2,c71215_g1,c93235_g3,c85123_g2,c93373_g1…	670	c98742_g1,c90620_g1,c92222_g2,c79407_g1,c49783_g1,c90947_g1,c1461_g1,c95581_g1,c95696_g2,c75113_g1,c2329_g1,c77460_g1,c96630_g1,c79504_g1,c85449_g2,c85666_g5,c94683_g1,c95003_g1,c161730_g1,c95223_g1,c95326_g1,c148501_g1,c87395_g1,c29250_g1,c94610_g1,c45659_g1,c89677_g1,c97304_g2,c96170_g1,c90816_g1,c94012_g1,c86790_g1,c80866_g1,c79896_g1,c90100_g1,c29580_g1,c96327_g2,c83962_g1,c76046_g1,c86377_g1…
GO:0050896	response to stimulus	biological_process	1.8777e-05	812	c93501_g1,c90568_g1,c93792_g1,c89224_g1,c93597_g1,c90356_g1,c87418_g1,c93473_g1,c82909_g3,c59478_g1,c88478_g1,c89794_g2,c86679_g1,c87997_g1,c86220_g3,c94310_g1,c78472_g1,c73851_g1,c90784_g1,c91506_g1,c79025_g1,c92086_g1,c87799_g1,c90784_g5,c89109_g1,c51741_g1,c67781_g1,c93609_g1,c86613_g1,c83930_g2,c86764_g1,c90869_g1,c94537_g1,c82570_g1,c91304_g2,c87177_g1,c68547_g2,c94887_g1,c76272_g2,c87794_g1…	1249	c37514_g1,c85333_g3,c94404_g1,c91161_g1,c71926_g1,c156192_g1,c61102_g1,c145345_g1,c96772_g1,c94574_g2,c74125_g1,c88537_g3,c69963_g1,c79962_g1,c92523_g1,c87528_g1,c44143_g1,c85662_g1,c28340_g1,c91203_g1,c92438_g1,c87248_g1,c108445_g1,c84498_g1,c93283_g1,c88148_g1,c90572_g1,c96303_g1,c89406_g1,c14346_g1,c85848_g1,c97369_g1,c94105_g1,c96289_g1,c91593_g1,c71083_g1,c120842_g1,c96613_g2,c147493_g1,c842…
GO:0009141	nucleoside triphosphate metabolic process	biological_process	9.0915e-05	151	c81074_g1,c83106_g4,c87964_g3,c90492_g1,c90881_g1,c88453_g3,c70307_g1,c88344_g4,c93795_g1,c90350_g3,c75899_g1,c51142_g1,c83930_g6,c96139_g1,c82710_g1,c80061_g1,c89827_g1,c72777_g1,c82800_g6,c89673_g1,c72777_g2,c89128_g6,c73851_g2,c92983_g1,c79210_g1,c67864_g2,c94114_g2,c88225_g2,c83930_g2,c95657_g1,c91242_g1,c63519_g1,c42324_g1,c83574_g7,c91669_g2,c74028_g2,c90784_g5,c84139_g2,c78145_g1,c89611_g1…	134	c78790_g1,c98593_g1,c23761_g1,c5070_g1,c80724_g1,c67864_g1,c96884_g1,c97321_g1,c134436_g1,c94601_g1,c88482_g2,c93292_g1,c81109_g1,c88641_g1,c61420_g1,c92605_g1,c66758_g1,c75627_g1,c37508_g1,c69659_g2,c63104_g1,c94545_g1,c82025_g1,c97228_g1,c86617_g1,c69659_g1,c90269_g1,c33218_g1,c91384_g3,c92748_g2,c86093_g1,c88219_g1,c85687_g1,c75607_g1,c78468_g1,c84237_g4,c93116_g1,c84337_g1,c87408_g1,c74592_g1…
GO:0009144	purine nucleoside triphosphate metabolic process	biological_process	0.00013996	150	c84237_g5,c82989_g1,c95260_g2,c88597_g5,c83119_g1,c88494_g2,c85078_g1,c42980_g1,c88998_g1,c14007_g1,c72847_g1,c82800_g4,c81035_g2,c82802_g1,c85501_g1,c35454_g1,c82800_g2,c84420_g1,c37837_g2,c84582_g2,c72585_g1,c9349_g1,c88503_g9,c83574_g4,c74871_g1,c78789_g1,c82800_g8,c8754_g1,c78965_g3,c86140_g2,c52423_g1,c88503_g3,c83106_g6,c92874_g1,c53104_g1,c88876_g1,c86915_g3,c158397_g1,c94729_g2,c86335_g1,…	131	c96799_g2,c120519_g1,c96660_g1,c71823_g1,c94418_g1,c91186_g1,c30239_g1,c81216_g1,c84245_g1,c94858_g3,c80912_g2,c71516_g1,c70518_g1,c81985_g2,c30528_g1,c135672_g1,c86425_g1,c84559_g2,c91464_g1,c89820_g1,c93713_g3,c79418_g1,c90699_g1,c160284_g1,c90546_g1,c30244_g1,c96161_g1,c97051_g1,c92545_g2,c71484_g2,c84037_g1,c67200_g1,c92902_g1,c93427_g3,c93030_g1,c56183_g1,c83597_g1,c84139_g1,c111216_g1,c1430…
GO:0009199	ribonucleoside triphosphate metabolic process	biological_process	0.00013996	150	c82209_g1,c91681_g1,c83478_g1,c60890_g1,c91460_g2,c83145_g3,c92140_g3,c83574_g1,c138752_g1,c94194_g1,c90259_g1,c91484_g1,c89357_g1,c92693_g3,c59395_g1,c84864_g1,c89128_g7,c80131_g1,c74195_g1,c81300_g1,c68482_g1,c87934_g1,c74195_g2,c96839_g2,c77816_g1,c85039_g1,c87980_g1,c58786_g1,c84139_g3,c73851_g1,c90784_g1,c74028_g2,c91669_g2,c78145_g1,c89611_g1,c84139_g2,c90784_g5,c63519_g1,c91242_g1,c95657_g…	131	c86850_g3,c5220_g1,c91980_g1,c143255_g1,c61102_g1,c86071_g4,c145345_g1,c98913_g1,c82890_g1,c76724_g1,c85725_g1,c78822_g1,c48183_g1,c50885_g1,c158324_g1,c54048_g1,c77312_g4,c93675_g1,c97157_g1,c94209_g1,c87408_g1,c74592_g1,c93116_g1,c84337_g1,c75607_g1,c85687_g1,c88219_g1,c84237_g4,c78468_g1,c86093_g1,c92748_g2,c33218_g1,c82025_g1,c94545_g1,c90269_g1,c69659_g1,c86617_g1,c97228_g1,c69659_g2,c63104_…
GO:0009205	purine ribonucleoside triphosphate metabolic process	biological_process	0.00013996	150	c83106_g6,c92874_g1,c53104_g1,c88876_g1,c86915_g3,c158397_g1,c94729_g2,c8754_g1,c78965_g3,c74871_g1,c78789_g1,c82800_g8,c52423_g1,c88503_g3,c86140_g2,c84256_g5,c86406_g1,c87872_g4,c96281_g1,c86915_g2,c86335_g1,c95926_g1,c84561_g1,c81230_g1,c91748_g1,c87306_g1,c85369_g7,c42980_g1,c88998_g1,c14007_g1,c81035_g2,c85501_g1,c82802_g1,c82800_g4,c72847_g1,c88597_g5,c83119_g1,c84237_g5,c82989_g1,c95260_g2…	131	c160284_g1,c79418_g1,c90699_g1,c97051_g1,c90546_g1,c96161_g1,c30244_g1,c91464_g1,c89820_g1,c86425_g1,c84559_g2,c93713_g3,c56183_g1,c93030_g1,c71484_g2,c92545_g2,c92902_g1,c93427_g3,c84037_g1,c67200_g1,c91186_g1,c30239_g1,c94418_g1,c96799_g2,c120519_g1,c96660_g1,c71823_g1,c30528_g1,c135672_g1,c84245_g1,c94858_g3,c80912_g2,c71516_g1,c70518_g1,c81216_g1,c81985_g2,c86816_g1,c85074_g1,c89946_g1,c96343…
GO:0009259	ribonucleotide metabolic process	biological_process	0.00040226	166	c88399_g2,c62277_g1,c31768_g1,c92545_g1,c93456_g2,c83574_g6,c34198_g1,c91416_g1,c81035_g1,c88154_g1,c89128_g4,c83691_g4,c86403_g1,c82806_g1,c83243_g1,c87511_g1,c89730_g4,c82800_g7,c94081_g1,c92724_g1,c69168_g1,c89128_g14,c84237_g1,c88344_g1,c86330_g1,c93514_g1,c85695_g1,c93182_g1,c83930_g1,c47417_g2,c65624_g1,c94058_g1,c92158_g1,c87872_g4,c86406_g1,c84256_g5,c81266_g1,c76074_g1,c91748_g1,c87306_g…	148	c94857_g1,c70001_g1,c70089_g1,c85239_g3,c87572_g1,c90560_g1,c85356_g2,c86816_g1,c85369_g1,c85062_g2,c62795_g1,c96343_g1,c76463_g2,c93076_g1,c85074_g1,c89946_g1,c97319_g1,c68775_g1,c85489_g1,c97451_g1,c82472_g1,c91032_g1,c60230_g1,c96854_g1,c80663_g1,c92065_g2,c75827_g1,c94420_g1,c136323_g1,c6530_g2,c84522_g1,c82181_g1,c111216_g1,c143032_g1,c78789_g2,c84256_g1,c64543_g1,c84139_g1,c83597_g1,c77411_…
GO:0009150	purine ribonucleotide metabolic process	biological_process	0.00041352	162	c51142_g1,c93795_g1,c75899_g1,c90350_g3,c89827_g1,c80061_g1,c96139_g1,c83930_g6,c81266_g2,c82710_g1,c87964_g3,c83106_g4,c81074_g1,c88453_g3,c90881_g1,c90492_g1,c88344_g4,c70307_g1,c91444_g1,c88225_g2,c94114_g2,c79210_g1,c67864_g2,c83930_g2,c72777_g1,c89673_g1,c82800_g6,c92983_g1,c72777_g2,c73851_g2,c89128_g6,c73851_g1,c90784_g1,c84139_g3,c58786_g1,c109153_g1,c87980_g1,c85039_g1,c96839_g2,c74195_g…	145	c92605_g1,c88641_g1,c81109_g1,c61420_g1,c75627_g1,c66758_g1,c23761_g1,c5070_g1,c98593_g1,c78790_g1,c96149_g1,c94601_g1,c134436_g1,c88482_g2,c93292_g1,c80724_g1,c96884_g1,c97321_g1,c67864_g1,c84421_g1,c33218_g1,c92748_g2,c86093_g1,c90823_g3,c37508_g1,c63104_g1,c69659_g2,c97228_g1,c86617_g1,c90269_g1,c69659_g1,c82025_g1,c94545_g1,c74592_g1,c83069_g1,c87408_g1,c66549_g1,c94209_g1,c78468_g1,c84237_g4…
GO:0009123	nucleoside monophosphate metabolic process	biological_process	0.00051801	154	c92983_g1,c72777_g2,c89128_g6,c73851_g2,c72777_g1,c82800_g6,c89673_g1,c83930_g2,c88225_g2,c94114_g2,c79210_g1,c67864_g2,c90492_g1,c88453_g3,c90881_g1,c70307_g1,c88344_g4,c87964_g3,c83106_g4,c81074_g1,c84938_g2,c80061_g1,c96139_g1,c83930_g6,c82710_g1,c51142_g1,c93795_g1,c90350_g3,c75899_g1,c89128_g7,c84864_g1,c59395_g1,c92693_g3,c89357_g1,c91484_g1,c90259_g1,c74195_g1,c80131_g1,c91460_g2,c60890_g1…	131	c86617_g1,c85769_g1,c69659_g1,c90269_g1,c94545_g1,c82025_g1,c95459_g1,c37508_g1,c63104_g1,c69659_g2,c92748_g2,c86093_g1,c33218_g1,c134436_g1,c94601_g1,c93292_g1,c88482_g2,c80724_g1,c67864_g1,c96884_g1,c97321_g1,c23761_g1,c5070_g1,c98593_g1,c75627_g1,c66758_g1,c92605_g1,c81109_g1,c88641_g1,c61420_g1,c89752_g1,c78822_g1,c85725_g1,c97157_g1,c93675_g1,c77312_g4,c54048_g1,c158324_g1,c50885_g1,c48183_g…
GO:1901135	carbohydrate derivative metabolic process	biological_process	0.00058937	286	c94699_g1,c83957_g2,c79210_g1,c88225_g2,c94114_g2,c91520_g2,c78133_g1,c95629_g1,c86504_g1,c82800_g6,c88842_g1,c72777_g2,c87409_g1,c90350_g3,c93795_g1,c93115_g2,c88074_g1,c80374_g1,c51142_g1,c92424_g2,c81266_g2,c82710_g1,c89395_g1,c96139_g1,c80061_g1,c89827_g1,c89550_g1,c84938_g2,c94147_g1,c87637_g1,c95465_g1,c89291_g1,c76703_g1,c91604_g1,c91444_g1,c88453_g3,c90058_g1,c93169_g1,c83574_g1,c138752_g…	276	c84619_g1,c97459_g1,c75266_g1,c89645_g3,c78828_g1,c94545_g1,c61744_g2,c69659_g1,c90269_g1,c86617_g1,c97228_g1,c61420_g1,c84273_g1,c66758_g1,c75627_g1,c148653_g1,c78790_g1,c108555_g1,c5070_g1,c92263_g1,c86071_g4,c82890_g1,c76189_g1,c90867_g2,c91980_g1,c5220_g1,c88361_g1,c85285_g1,c48183_g1,c50885_g1,c91443_g1,c77312_g4,c93675_g1,c97210_g1,c78822_g1,c93931_g1,c93546_g1,c88914_g2,c88628_g1,c74592_g1…
GO:0006163	purine nucleotide metabolic process	biological_process	0.00080458	163	c89827_g1,c80061_g1,c83930_g6,c96139_g1,c82710_g1,c81266_g2,c51142_g1,c93795_g1,c75899_g1,c90350_g3,c90881_g1,c88453_g3,c90492_g1,c88344_g4,c70307_g1,c91444_g1,c87964_g3,c83106_g4,c81074_g1,c83930_g2,c94114_g2,c88225_g2,c79210_g1,c67864_g2,c92983_g1,c72777_g2,c73851_g2,c89128_g6,c72777_g1,c89673_g1,c82800_g6,c74195_g2,c96839_g2,c77816_g1,c87934_g1,c86954_g1,c68482_g1,c81300_g1,c73851_g1,c90784_g1…	145	c75627_g1,c66758_g1,c92605_g1,c88641_g1,c81109_g1,c61420_g1,c94601_g1,c134436_g1,c88482_g2,c93292_g1,c80724_g1,c96884_g1,c97321_g1,c67864_g1,c23761_g1,c5070_g1,c98593_g1,c78790_g1,c96149_g1,c92748_g2,c86093_g1,c90823_g3,c33218_g1,c84421_g1,c97228_g1,c86617_g1,c90269_g1,c69659_g1,c82025_g1,c94545_g1,c37508_g1,c69659_g2,c63104_g1,c66549_g1,c94209_g1,c74592_g1,c83069_g1,c87408_g1,c84337_g1,c93116_g1…
GO:0009987	cellular process	biological_process	0.0008225	2256	c87187_g1,c68972_g1,c81021_g1,c93681_g1,c92330_g2,c94160_g1,c93523_g1,c91586_g1,c87347_g2,c93863_g1,c80648_g1,c87157_g2,c87026_g1,c89595_g4,c82510_g1,c85891_g1,c51111_g1,c84358_g2,c10922_g1,c48749_g1,c81159_g1,c86862_g1,c87972_g1,c23483_g1,c69186_g1,c92608_g1,c93407_g1,c50960_g1,c65624_g1,c87613_g7,c83287_g1,c85887_g2,c95313_g1,c88978_g1,c38128_g1,c87082_g1,c76714_g1,c89913_g3,c95926_g1,c62691_g1…	3366	c94320_g1,c93544_g1,c75377_g1,c87649_g1,c82214_g1,c87126_g1,c86532_g3,c89883_g1,c93056_g1,c28060_g1,c84116_g1,c126408_g1,c97012_g1,c93556_g1,c93076_g1,c101708_g1,c94249_g1,c72064_g1,c82419_g1,c96473_g3,c93005_g2,c38005_g1,c92530_g1,c81494_g1,c73429_g1,c84722_g1,c95283_g1,c95339_g1,c87102_g1,c96355_g1,c97450_g2,c75415_g1,c85666_g4,c91088_g1,c31906_g1,c93581_g1,c94293_g2,c85489_g1,c92846_g1,c146259…
GO:0042278	purine nucleoside metabolic process	biological_process	0.0011498	168	c51142_g1,c90350_g3,c75899_g1,c93795_g1,c80061_g1,c86101_g1,c89827_g1,c82710_g1,c81266_g2,c96139_g1,c83930_g6,c87964_g3,c83106_g4,c81074_g1,c70307_g1,c88344_g4,c90492_g1,c90881_g1,c88453_g3,c91444_g1,c82850_g1,c94114_g2,c88225_g2,c67864_g2,c94699_g1,c79210_g1,c83930_g2,c82800_g6,c89673_g1,c72777_g1,c92983_g1,c89128_g6,c73851_g2,c72777_g2,c78968_g1,c84139_g3,c90784_g1,c73851_g1,c85039_g1,c87980_g1…	143	c92605_g1,c61420_g1,c81109_g1,c88641_g1,c75627_g1,c66758_g1,c5070_g1,c23761_g1,c96149_g1,c78790_g1,c98593_g1,c93292_g1,c88482_g2,c134436_g1,c94601_g1,c67864_g1,c96884_g1,c97321_g1,c80724_g1,c33218_g1,c86093_g1,c92748_g2,c69659_g2,c63104_g1,c37508_g1,c69659_g1,c90269_g1,c97228_g1,c86617_g1,c94545_g1,c82025_g1,c83069_g1,c74592_g1,c87408_g1,c94209_g1,c89532_g1,c84237_g4,c78468_g1,c85687_g1,c75607_g1…
GO:0046128	purine ribonucleoside metabolic process	biological_process	0.0011498	168	c83145_g3,c92140_g3,c83574_g1,c94194_g1,c138752_g1,c82209_g1,c91681_g1,c91460_g2,c83478_g1,c60890_g1,c69398_g1,c80131_g1,c74195_g1,c91484_g1,c90259_g1,c92693_g3,c89357_g1,c89128_g7,c59395_g1,c84864_g1,c87980_g1,c85039_g1,c58786_g1,c84139_g3,c90784_g1,c73851_g1,c81300_g1,c68482_g1,c87934_g1,c86954_g1,c77816_g1,c74195_g2,c96839_g2,c91242_g1,c63519_g1,c95657_g1,c83574_g7,c89980_g2,c42324_g1,c91669_g…	143	c86071_g4,c98913_g1,c145345_g1,c82890_g1,c86850_g3,c91980_g1,c5220_g1,c143255_g1,c61102_g1,c50885_g1,c48183_g1,c158324_g1,c77312_g4,c54048_g1,c97157_g1,c93675_g1,c85725_g1,c76724_g1,c78822_g1,c88914_g2,c89752_g1,c87408_g1,c74592_g1,c83069_g1,c94209_g1,c89532_g1,c85687_g1,c75607_g1,c88219_g1,c84237_g4,c78468_g1,c82621_g1,c91493_g1,c93116_g1,c84337_g1,c33218_g1,c86093_g1,c92748_g2,c63104_g1,c69659_…
GO:0009119	ribonucleoside metabolic process	biological_process	0.0013706	172	c89128_g14,c69168_g1,c92724_g1,c94081_g1,c82800_g7,c88344_g1,c88466_g1,c84237_g1,c85569_g2,c87294_g1,c92158_g1,c94058_g1,c65624_g1,c47417_g2,c83930_g1,c93182_g1,c85695_g1,c92545_g1,c62277_g1,c31768_g1,c88399_g2,c91416_g1,c94326_g1,c34198_g1,c83574_g6,c84782_g1,c93456_g2,c82806_g1,c86403_g1,c83691_g4,c89128_g4,c81035_g1,c89730_g4,c87511_g1,c83574_g4,c88503_g9,c9349_g1,c72585_g1,c35454_g1,c82800_g2…	147	c85489_g1,c97451_g1,c68775_g1,c97319_g1,c91032_g1,c89173_g1,c82472_g1,c6530_g2,c84522_g1,c94420_g1,c136323_g1,c75827_g1,c92065_g2,c80663_g1,c96854_g1,c60230_g1,c83597_g1,c84139_g1,c84256_g1,c78789_g2,c143032_g1,c111216_g1,c82181_g1,c70089_g1,c70001_g1,c94857_g1,c87572_g1,c90560_g1,c85356_g2,c85239_g3,c79971_g1,c86816_g1,c89946_g1,c85074_g1,c76463_g2,c93076_g1,c96343_g1,c62795_g1,c85369_g1,c30528_…
GO:0009161	ribonucleoside monophosphate metabolic process	biological_process	0.0017006	150	c80131_g1,c74195_g1,c92693_g3,c89357_g1,c89128_g7,c59395_g1,c84864_g1,c91484_g1,c90259_g1,c92140_g3,c83574_g1,c138752_g1,c94194_g1,c83145_g3,c91460_g2,c60890_g1,c82209_g1,c91681_g1,c83574_g7,c42324_g1,c63519_g1,c89611_g1,c78145_g1,c90784_g5,c84139_g2,c91669_g2,c74028_g2,c84139_g3,c90784_g1,c73851_g1,c87980_g1,c109153_g1,c85039_g1,c58786_g1,c87934_g1,c77816_g1,c74195_g2,c96839_g2,c81300_g1,c68482_…	128	c77312_g4,c54048_g1,c97157_g1,c93675_g1,c50885_g1,c48183_g1,c158324_g1,c78822_g1,c89752_g1,c85725_g1,c82890_g1,c86071_g4,c98913_g1,c145345_g1,c143255_g1,c86850_g3,c91980_g1,c5220_g1,c84237_g4,c78468_g1,c85687_g1,c75607_g1,c88219_g1,c84752_g1,c84337_g1,c82621_g1,c93116_g1,c74592_g1,c94209_g1,c66549_g1,c63104_g1,c69659_g2,c37508_g1,c69659_g1,c90269_g1,c86617_g1,c94545_g1,c82025_g1,c33218_g1,c86093_…
GO:0009126	purine nucleoside monophosphate metabolic process	biological_process	0.001716	146	c96139_g1,c83930_g6,c82710_g1,c80061_g1,c93795_g1,c90350_g3,c75899_g1,c51142_g1,c90492_g1,c90881_g1,c88453_g3,c70307_g1,c88344_g4,c81074_g1,c83106_g4,c87964_g3,c83930_g2,c79210_g1,c67864_g2,c88225_g2,c94114_g2,c72777_g2,c89128_g6,c73851_g2,c92983_g1,c72777_g1,c82800_g6,c89673_g1,c68482_g1,c81300_g1,c77816_g1,c96839_g2,c74195_g2,c87934_g1,c58786_g1,c109153_g1,c87980_g1,c85039_g1,c90784_g1,c73851_g…	125	c66758_g1,c75627_g1,c81109_g1,c88641_g1,c61420_g1,c92605_g1,c80724_g1,c67864_g1,c96884_g1,c97321_g1,c134436_g1,c94601_g1,c93292_g1,c88482_g2,c98593_g1,c23761_g1,c5070_g1,c92748_g2,c86093_g1,c33218_g1,c94545_g1,c82025_g1,c86617_g1,c69659_g1,c90269_g1,c37508_g1,c69659_g2,c63104_g1,c66549_g1,c94209_g1,c74592_g1,c93116_g1,c82621_g1,c84337_g1,c88219_g1,c85687_g1,c75607_g1,c78468_g1,c84237_g4,c91980_g1…
GO:0009167	purine ribonucleoside monophosphate metabolic process	biological_process	0.001716	146	c72777_g1,c82800_g6,c89673_g1,c72777_g2,c89128_g6,c73851_g2,c92983_g1,c79210_g1,c67864_g2,c94114_g2,c88225_g2,c83930_g2,c81074_g1,c83106_g4,c87964_g3,c90492_g1,c88453_g3,c90881_g1,c70307_g1,c88344_g4,c93795_g1,c90350_g3,c75899_g1,c51142_g1,c83930_g6,c96139_g1,c82710_g1,c80061_g1,c74195_g1,c80131_g1,c91484_g1,c90259_g1,c89128_g7,c59395_g1,c84864_g1,c92693_g3,c89357_g1,c83145_g3,c94194_g1,c138752_g…	125	c37508_g1,c63104_g1,c69659_g2,c94545_g1,c82025_g1,c86617_g1,c69659_g1,c90269_g1,c33218_g1,c92748_g2,c86093_g1,c98593_g1,c23761_g1,c5070_g1,c80724_g1,c67864_g1,c97321_g1,c96884_g1,c134436_g1,c94601_g1,c93292_g1,c88482_g2,c81109_g1,c88641_g1,c61420_g1,c92605_g1,c66758_g1,c75627_g1,c158324_g1,c48183_g1,c50885_g1,c97157_g1,c93675_g1,c77312_g4,c54048_g1,c85725_g1,c89752_g1,c78822_g1,c98913_g1,c145345_…
GO:0072521	purine-containing compound metabolic process	biological_process	0.0021441	235	c72777_g1,c89673_g1,c82800_g6,c92983_g1,c89663_g2,c78968_g1,c91774_g1,c72777_g2,c73851_g2,c89128_g6,c71932_g1,c88225_g2,c94114_g2,c79210_g1,c94699_g1,c67864_g2,c86915_g1,c83930_g2,c63285_g1,c96181_g2,c73255_g1,c87964_g3,c81074_g1,c83106_g4,c88453_g3,c90881_g1,c90492_g1,c88344_g4,c70307_g1,c88115_g1,c78557_g1,c82850_g1,c91444_g1,c51142_g1,c85712_g1,c93795_g1,c75899_g1,c90350_g3,c86101_g1,c89827_g1…	233	c37508_g1,c63104_g1,c69659_g2,c92558_g1,c84335_g1,c86617_g1,c97228_g1,c90269_g1,c69659_g1,c82025_g1,c76835_g1,c94545_g1,c77638_g1,c75220_g1,c84152_g1,c96676_g1,c33218_g1,c84421_g1,c92748_g2,c86093_g1,c90823_g3,c95495_g1,c87117_g1,c23761_g1,c5070_g1,c61078_g1,c98593_g1,c78790_g1,c96149_g1,c94601_g1,c84043_g1,c96072_g1,c134436_g1,c93292_g1,c88482_g2,c80724_g1,c97321_g1,c96884_g1,c36185_g1,c67864_g1…
GO:0035556	intracellular signal transduction	biological_process	0.0023786	227	c88700_g1,c78817_g1,c88503_g9,c90606_g1,c91804_g1,c87922_g3,c37837_g2,c91074_g1,c82800_g2,c85501_g1,c94553_g1,c91916_g1,c83003_g1,c92418_g1,c81757_g1,c72847_g1,c82800_g4,c84332_g4,c71002_g1,c42980_g1,c88998_g1,c93349_g2,c77501_g1,c82989_g1,c84155_g1,c95260_g2,c84237_g5,c77498_g1,c93603_g2,c85307_g1,c93055_g1,c87872_g4,c81266_g1,c92017_g1,c93177_g2,c94502_g1,c80640_g1,c81230_g1,c85369_g7,c86915_g2…	258	c80169_g1,c85174_g1,c78976_g1,c91212_g1,c95248_g1,c92679_g1,c91473_g1,c87829_g2,c96390_g1,c83671_g1,c47565_g1,c83935_g1,c97506_g1,c94567_g1,c121194_g1,c30239_g1,c80444_g1,c71823_g1,c82394_g1,c51135_g1,c96695_g1,c95592_g1,c92558_g2,c95381_g1,c72740_g1,c81255_g1,c74278_g1,c67224_g1,c80962_g1,c90400_g1,c94208_g1,c88302_g1,c51035_g1,c96210_g1,c94850_g1,c71033_g1,c95662_g1,c82227_g1,c30244_g1,c79418_g…
GO:0046034	ATP metabolic process	biological_process	0.0032883	142	c92158_g1,c65624_g1,c94058_g1,c47417_g2,c93182_g1,c83930_g1,c85695_g1,c89128_g14,c69168_g1,c92724_g1,c94081_g1,c82800_g7,c88344_g1,c84237_g1,c82806_g1,c83691_g4,c89128_g4,c81035_g1,c89730_g4,c87511_g1,c92545_g1,c62277_g1,c88399_g2,c91416_g1,c34198_g1,c83574_g6,c93456_g2,c42980_g1,c14007_g1,c81035_g2,c82802_g1,c82800_g4,c72847_g1,c88597_g5,c83119_g1,c84237_g5,c95260_g2,c82989_g1,c85078_g1,c88494_g…	118	c84522_g1,c6530_g2,c94420_g1,c136323_g1,c75827_g1,c92065_g2,c80663_g1,c60230_g1,c84139_g1,c78789_g2,c84256_g1,c111216_g1,c143032_g1,c82181_g1,c68775_g1,c97451_g1,c97319_g1,c91032_g1,c82472_g1,c86816_g1,c85074_g1,c89946_g1,c96343_g1,c93076_g1,c76463_g2,c85369_g1,c62795_g1,c70001_g1,c94857_g1,c90560_g1,c85356_g2,c87572_g1,c85239_g3,c91186_g1,c30239_g1,c94418_g1,c120519_g1,c96660_g1,c30528_g1,c13567…
GO:0006753	nucleoside phosphate metabolic process	biological_process	0.0033683	203	c85369_g7,c91748_g1,c87306_g1,c96868_g2,c84561_g1,c81230_g1,c86335_g1,c95926_g1,c86915_g2,c96281_g1,c87872_g4,c86406_g1,c65140_g2,c84256_g5,c81266_g1,c76074_g1,c86140_g2,c52423_g1,c88503_g3,c78789_g1,c82800_g8,c74871_g1,c78965_g3,c8754_g1,c86915_g3,c92874_g1,c88876_g1,c53104_g1,c158397_g1,c94729_g2,c83106_g6,c83590_g1,c90549_g1,c89408_g1,c84582_g2,c84420_g1,c37837_g2,c82800_g2,c35454_g1,c61342_g1…	185	c67200_g1,c84037_g1,c93427_g3,c92902_g1,c92545_g2,c71484_g2,c77411_g2,c93030_g1,c56183_g1,c93713_g3,c96298_g1,c53475_g1,c95515_g1,c82749_g1,c86425_g1,c84559_g2,c89820_g1,c91464_g1,c96161_g1,c30244_g1,c90546_g1,c97051_g1,c89656_g1,c90699_g1,c40034_g1,c79418_g1,c86876_g1,c160284_g1,c81985_g2,c53338_g1,c81216_g1,c71516_g1,c70518_g1,c94858_g3,c84245_g1,c80912_g2,c135672_g1,c62416_g1,c90128_g1,c91473_…
GO:0009116	nucleoside metabolic process	biological_process	0.003773	176	c68482_g1,c81300_g1,c74195_g2,c96839_g2,c77816_g1,c87934_g1,c86954_g1,c58786_g1,c87980_g1,c85039_g1,c73851_g1,c90784_g1,c84139_g3,c74028_g2,c91669_g2,c84139_g2,c90784_g5,c89611_g1,c78145_g1,c95657_g1,c63519_g1,c91242_g1,c42324_g1,c89980_g2,c83574_g7,c88968_g2,c91681_g1,c82209_g1,c60890_g1,c83478_g1,c91460_g2,c90058_g1,c83145_g3,c138752_g1,c94194_g1,c92140_g3,c83574_g1,c90259_g1,c91484_g1,c59395_g…	148	c89532_g1,c94209_g1,c87408_g1,c83069_g1,c74592_g1,c91493_g1,c93116_g1,c82621_g1,c92195_g1,c84337_g1,c88219_g1,c75607_g1,c85687_g1,c78468_g1,c84237_g4,c91980_g1,c5220_g1,c86850_g3,c61102_g1,c143255_g1,c98913_g1,c145345_g1,c86071_g4,c82890_g1,c76724_g1,c85725_g1,c88914_g2,c89752_g1,c78822_g1,c158324_g1,c48183_g1,c50885_g1,c93675_g1,c97157_g1,c54048_g1,c77312_g4,c66758_g1,c75627_g1,c88641_g1,c81109_…
GO:0044425	membrane part	cellular_component	0.0041501	753	c95465_g1,c84518_g1,c96882_g1,c94147_g1,c83077_g1,c80933_g1,c38302_g1,c94099_g1,c85421_g2,c73080_g1,c64368_g1,c84256_g3,c93849_g2,c86552_g1,c82518_g1,c88221_g1,c45351_g4,c81266_g2,c89395_g1,c82344_g1,c88476_g2,c85488_g1,c116412_g1,c28255_g1,c89800_g1,c91150_g1,c94390_g1,c71192_g1,c83765_g1,c86587_g2,c84513_g1,c69563_g3,c66546_g1,c57780_g2,c90993_g3,c73309_g1,c83957_g2,c79210_g1,c89398_g1,c81144_g…	1202	c91747_g2,c96893_g1,c87863_g2,c5070_g1,c94905_g1,c90406_g1,c85113_g2,c73205_g1,c78244_g1,c84579_g1,c92718_g1,c93828_g1,c84282_g3,c69384_g1,c91881_g1,c83840_g2,c81723_g1,c74135_g1,c95787_g2,c69716_g1,c93465_g1,c77588_g2,c145656_g1,c74983_g2,c78448_g1,c95980_g1,c157044_g1,c90562_g2,c69156_g3,c95412_g2,c95887_g1,c41513_g2,c87540_g1,c84742_g1,c78619_g1,c84158_g1,c77410_g1,c92804_g2,c84977_g1,c80934_g…
GO:0009117	nucleotide metabolic process	biological_process	0.0042803	202	c35454_g1,c82800_g2,c84420_g1,c37837_g2,c89408_g1,c84582_g2,c9349_g1,c72585_g1,c88503_g9,c83574_g4,c83743_g2,c61342_g1,c84237_g5,c89391_g2,c95260_g2,c82989_g1,c88597_g5,c83119_g1,c88494_g2,c85078_g1,c93533_g1,c94236_g1,c88998_g1,c42980_g1,c14007_g1,c82800_g4,c72847_g1,c81035_g2,c82802_g1,c85501_g1,c95926_g1,c86335_g1,c96281_g1,c86915_g2,c85369_g7,c91748_g1,c87306_g1,c96868_g2,c84561_g1,c81230_g1,…	179	c81216_g1,c94858_g3,c84245_g1,c80912_g2,c71516_g1,c70518_g1,c81985_g2,c53338_g1,c90128_g1,c91473_g1,c37651_g1,c30528_g1,c62416_g1,c135672_g1,c52801_g1,c120519_g1,c96799_g2,c96660_g1,c72082_g1,c71823_g1,c11054_g1,c94418_g1,c93424_g1,c91186_g1,c30239_g1,c58799_g1,c92545_g2,c71484_g2,c84037_g1,c67200_g1,c92902_g1,c93427_g3,c93030_g1,c56183_g1,c77411_g2,c86425_g1,c84559_g2,c91464_g1,c89820_g1,c53475_…
GO:1901657	glycosyl compound metabolic process	biological_process	0.0042803	179	c83106_g6,c94729_g2,c158397_g1,c88876_g1,c92874_g1,c86915_g3,c53104_g1,c78965_g3,c8754_g1,c82800_g8,c78789_g1,c74871_g1,c88503_g3,c52423_g1,c86140_g2,c81266_g1,c84256_g5,c86406_g1,c75116_g1,c87872_g4,c86915_g2,c96281_g1,c95926_g1,c86335_g1,c81230_g1,c84561_g1,c96868_g2,c91748_g1,c87306_g1,c85369_g7,c14007_g1,c92146_g1,c42980_g1,c88998_g1,c85501_g1,c82802_g1,c81035_g2,c82800_g4,c72847_g1,c83119_g1…	148	c160284_g1,c90699_g1,c79418_g1,c97051_g1,c30244_g1,c96161_g1,c90546_g1,c89820_g1,c91464_g1,c84559_g2,c86425_g1,c93713_g3,c56183_g1,c87523_g1,c93030_g1,c71484_g2,c92545_g2,c86366_g1,c93427_g3,c92902_g1,c67200_g1,c84037_g1,c30239_g1,c91186_g1,c94418_g1,c96799_g2,c120519_g1,c52006_g1,c71823_g1,c96660_g1,c30528_g1,c135672_g1,c70518_g1,c71516_g1,c80912_g2,c90928_g1,c84245_g1,c94858_g3,c81216_g1,c81985…
GO:0055086	nucleobase-containing small molecule metabolic process	biological_process	0.0044065	284	c63519_g1,c90636_g1,c95657_g1,c89980_g2,c78791_g1,c88968_g2,c42324_g1,c74028_g2,c80516_g1,c91669_g2,c89611_g1,c84139_g2,c62536_g1,c87980_g1,c91249_g2,c84959_g2,c90633_g2,c58786_g1,c68482_g1,c87934_g1,c78058_g1,c74195_g2,c77816_g1,c84139_g7,c82038_g2,c90259_g1,c92693_g3,c59395_g1,c88831_g1,c82885_g1,c90058_g1,c83574_g1,c88228_g1,c138752_g1,c91681_g1,c83478_g1,c91460_g2,c84938_g2,c89291_g1,c84518_g…	279	c75607_g1,c88219_g1,c64866_g1,c78468_g1,c93116_g1,c8334_g1,c91493_g1,c97337_g2,c84337_g1,c92195_g1,c96464_g1,c84752_g1,c112598_g1,c93477_g1,c68266_g1,c97231_g2,c74592_g1,c83069_g1,c71438_g1,c87011_g1,c89532_g1,c93605_g1,c94209_g1,c66549_g1,c48183_g1,c84803_g2,c50885_g1,c77312_g4,c93675_g1,c92077_g1,c94883_g1,c78822_g1,c88914_g2,c86071_g4,c85446_g2,c83447_g1,c94976_g1,c82890_g1,c94360_g1,c5220_g1,…
GO:0019693	ribose phosphate metabolic process	biological_process	0.0064675	175	c74195_g2,c96839_g2,c77816_g1,c87934_g1,c86954_g1,c68482_g1,c81300_g1,c73851_g1,c90784_g1,c84139_g3,c58786_g1,c85039_g1,c87980_g1,c109153_g1,c84139_g2,c90784_g5,c78145_g1,c89611_g1,c74028_g2,c91669_g2,c42324_g1,c83574_g7,c90636_g1,c95657_g1,c63519_g1,c91242_g1,c83478_g1,c60890_g1,c91460_g2,c91681_g1,c82209_g1,c94194_g1,c138752_g1,c92140_g3,c83574_g1,c83145_g3,c84864_g1,c59395_g1,c89128_g7,c89357_…	150	c66549_g1,c94209_g1,c74592_g1,c83069_g1,c87408_g1,c84337_g1,c84752_g1,c93116_g1,c91493_g1,c78468_g1,c84237_g4,c88219_g1,c75607_g1,c85687_g1,c61102_g1,c143255_g1,c5220_g1,c91980_g1,c86850_g3,c78547_g1,c82890_g1,c145345_g1,c98913_g1,c86071_g4,c89752_g1,c78822_g1,c76724_g1,c79962_g1,c85725_g1,c93675_g1,c97157_g1,c54048_g1,c77312_g4,c158324_g1,c48183_g1,c50885_g1,c75627_g1,c66758_g1,c92605_g1,c88641_…
GO:0006139	nucleobase-containing compound metabolic process	biological_process	0.011347	936	c86429_g1,c86872_g1,c94448_g1,c92545_g1,c93363_g2,c91479_g1,c156017_g1,c88768_g1,c93456_g2,c83574_g6,c34198_g1,c143552_g1,c91862_g2,c89128_g4,c96273_g1,c82097_g2,c89697_g2,c87354_g3,c87242_g1,c89128_g14,c86756_g1,c83491_g1,c75983_g1,c93993_g2,c96803_g2,c86819_g1,c93014_g1,c89960_g1,c65140_g2,c75116_g1,c87043_g1,c60265_g1,c80921_g1,c93052_g1,c94729_g2,c91095_g1,c92284_g1,c91656_g1,c79867_g1,c93021…	1288	c82302_g1,c97115_g1,c96745_g1,c79231_g1,c95598_g1,c86537_g2,c95367_g3,c87013_g2,c79519_g1,c93777_g2,c90235_g2,c94725_g1,c95435_g2,c89946_g1,c90129_g1,c114625_g1,c71743_g1,c86462_g1,c97451_g1,c82472_g1,c96595_g1,c158223_g1,c75438_g1,c78760_g1,c96854_g1,c84344_g1,c80663_g1,c91048_g1,c88964_g1,c6530_g2,c94687_g1,c81915_g1,c92491_g2,c90543_g1,c62678_g1,c90219_g1,c155768_g1,c88942_g1,c79780_g1,c83445_…
GO:0031224	intrinsic component of membrane	cellular_component	0.011999	595	c77501_g1,c91609_g1,c125550_g1,c18482_g1,c91502_g1,c83003_g1,c77640_g1,c94241_g1,c60547_g1,c87245_g1,c87404_g2,c91458_g1,c92329_g1,c84141_g1,c84521_g1,c92109_g1,c85729_g3,c84904_g1,c95263_g1,c60511_g1,c88622_g1,c69064_g1,c85032_g1,c90466_g1,c88098_g1,c91065_g1,c91966_g1,c93182_g1,c88051_g1,c87948_g1,c92848_g1,c69029_g2,c25597_g1,c89982_g2,c96432_g1,c88886_g1,c87872_g2,c82442_g1,c85751_g1,c85273_g…	980	c90410_g2,c70152_g1,c95199_g1,c85317_g1,c8142_g1,c84128_g1,c89119_g2,c94214_g1,c95041_g1,c26051_g1,c97023_g1,c96791_g1,c79333_g1,c91186_g1,c95754_g1,c86402_g1,c95937_g1,c92964_g1,c91306_g1,c68999_g1,c154644_g1,c97506_g1,c18083_g1,c42058_g1,c95567_g1,c70778_g1,c46765_g3,c85092_g1,c80188_g2,c29855_g1,c73703_g1,c88663_g2,c7453_g1,c44885_g1,c96298_g1,c95515_g1,c97605_g1,c80974_g1,c86189_g1,c73903_g1,…
GO:0046872	metal ion binding	molecular_function	0.012977	755	c91586_g1,c86077_g1,c77323_g1,c90631_g1,c66502_g1,c76399_g1,c89730_g4,c42559_g1,c7533_g1,c81952_g1,c89055_g1,c77953_g1,c83089_g2,c15676_g1,c68972_g1,c94998_g1,c96384_g1,c93826_g6,c92330_g2,c83930_g1,c93407_g1,c84395_g2,c76162_g3,c65624_g1,c87613_g7,c35997_g1,c86901_g1,c84654_g1,c87082_g1,c85309_g1,c91923_g1,c70637_g1,c96486_g1,c84576_g1,c84134_g2,c75202_g1,c84773_g1,c84712_g1,c87972_g1,c74049_g1,…	956	c46284_g1,c101708_g1,c80336_g1,c96951_g1,c86118_g3,c79500_g3,c80576_g1,c95923_g3,c93686_g2,c88508_g1,c82175_g1,c93005_g2,c85033_g1,c84072_g1,c93079_g1,c92140_g1,c82304_g3,c75377_g1,c96632_g2,c85087_g1,c95357_g1,c96062_g1,c97261_g1,c94857_g1,c73303_g1,c95207_g1,c89883_g1,c122509_g1,c95177_g1,c97277_g1,c86102_g1,c93165_g3,c96262_g1,c92178_g1,c65849_g1,c91309_g1,c54207_g1,c21251_g1,c93699_g3,c90948_…
GO:0043169	cation binding	molecular_function	0.015761	760	c85335_g1,c88004_g1,c86842_g1,c95684_g2,c82751_g1,c21421_g1,c85503_g1,c89128_g4,c91538_g1,c83898_g1,c96273_g1,c91862_g2,c84237_g6,c89697_g2,c95122_g1,c77894_g1,c86644_g1,c76628_g1,c89837_g4,c83574_g6,c34198_g1,c93456_g2,c85177_g1,c80808_g2,c77543_g1,c89227_g2,c82506_g1,c89988_g1,c45351_g5,c86872_g1,c79005_g1,c83001_g2,c95303_g1,c93257_g1,c81743_g1,c77508_g1,c92158_g1,c25597_g1,c89542_g1,c78461_g1…	962	c92790_g1,c92370_g1,c94982_g1,c92908_g1,c93866_g1,c94598_g1,c74794_g1,c6053_g1,c96092_g3,c86280_g1,c87013_g2,c74685_g1,c96353_g1,c93238_g1,c97111_g1,c52300_g1,c70906_g1,c78613_g1,c92700_g1,c87884_g1,c96745_g1,c24991_g1,c93831_g1,c74008_g1,c74596_g1,c96192_g1,c96610_g1,c96923_g1,c88929_g1,c97549_g1,c6530_g2,c94490_g1,c90210_g1,c96039_g1,c55799_g1,c130776_g1,c88693_g1,c31041_g1,c43198_g1,c82647_g1,…
GO:0016021	integral component of membrane	cellular_component	0.022577	591	c87404_g2,c91458_g1,c92329_g1,c77501_g1,c125550_g1,c91609_g1,c91502_g1,c18482_g1,c83003_g1,c94241_g1,c77640_g1,c87245_g1,c60547_g1,c85032_g1,c69064_g1,c90466_g1,c88098_g1,c91966_g1,c91065_g1,c84141_g1,c84904_g1,c85729_g3,c92109_g1,c84521_g1,c95263_g1,c88622_g1,c60511_g1,c79138_g1,c86852_g2,c74281_g1,c89999_g1,c91288_g1,c96178_g2,c90990_g2,c79813_g1,c82786_g1,c76802_g1,c93885_g1,c77395_g1,c83295_g…	962	c92964_g1,c95937_g1,c86402_g1,c95754_g1,c91306_g1,c68999_g1,c97506_g1,c154644_g1,c95567_g1,c42058_g1,c18083_g1,c46765_g3,c85092_g1,c80188_g2,c73703_g1,c29855_g1,c90410_g2,c70152_g1,c95199_g1,c8142_g1,c85317_g1,c89119_g2,c84128_g1,c26051_g1,c94214_g1,c95041_g1,c97023_g1,c79333_g1,c96791_g1,c91186_g1,c81373_g2,c48658_g1,c95850_g1,c96405_g2,c26901_g1,c72740_g1,c155768_g1,c87086_g1,c90219_g1,c68854_g…
GO:0019637	organophosphate metabolic process	biological_process	0.02788	250	c74028_g2,c92536_g2,c91669_g2,c78145_g1,c89611_g1,c62536_g1,c84139_g2,c90784_g5,c73602_g1,c63519_g1,c91242_g1,c90636_g1,c95657_g1,c88738_g1,c83574_g7,c42324_g1,c84499_g1,c81300_g1,c68482_g1,c93545_g2,c86954_g1,c87934_g1,c78058_g1,c94253_g1,c74195_g2,c96839_g2,c77816_g1,c85039_g1,c87980_g1,c92714_g4,c109153_g1,c84959_g2,c58786_g1,c84139_g3,c73851_g1,c90784_g1,c88965_g1,c82038_g2,c90259_g1,c91484_g…	245	c82621_g1,c93116_g1,c94166_g2,c81837_g1,c91493_g1,c67201_g1,c84337_g1,c84752_g1,c85398_g2,c75607_g1,c85687_g1,c88219_g1,c84237_g4,c91042_g1,c64866_g1,c78468_g1,c71438_g1,c94209_g1,c66549_g1,c87408_g1,c86670_g1,c82904_g1,c83069_g1,c74592_g1,c76724_g1,c85725_g1,c79962_g1,c89966_g2,c78822_g1,c89752_g1,c48183_g1,c50885_g1,c84803_g2,c96870_g1,c85333_g2,c158324_g1,c97542_g1,c54048_g1,c77312_g4,c96555_g…
GO:0046483	heterocycle metabolic process	biological_process	0.02788	1001	c92240_g3,c62699_g2,c94870_g2,c88342_g1,c93820_g1,c87304_g1,c94584_g1,c88503_g3,c92888_g1,c90185_g1,c93175_g2,c67870_g2,c83145_g4,c77430_g1,c87115_g2,c92205_g1,c79866_g1,c85595_g1,c85667_g1,c83992_g1,c85678_g1,c86915_g2,c31801_g1,c95160_g1,c73547_g1,c78610_g1,c86724_g1,c84057_g1,c85746_g2,c89391_g2,c76675_g1,c89076_g2,c79274_g1,c88670_g1,c83574_g4,c84705_g2,c88874_g1,c88700_g1,c92918_g1,c78817_g1…	1402	c97013_g1,c83582_g1,c97051_g1,c75519_g1,c21097_g1,c96875_g1,c71606_g1,c86997_g1,c96283_g1,c91576_g1,c88604_g1,c71970_g1,c71484_g2,c96210_g1,c86366_g1,c87857_g1,c93427_g3,c93424_g1,c97403_g2,c96160_g1,c63363_g1,c94191_g1,c97446_g1,c89274_g1,c91871_g1,c84922_g3,c30528_g1,c96984_g2,c95335_g4,c30765_g1,c95215_g1,c87390_g1,c96313_g1,c97017_g1,c121362_g1,c93804_g1,c17329_g1,c92882_g1,c97046_g1,c96665_g…
GO:0006725	cellular aromatic compound metabolic process	biological_process	0.032805	992	c88412_g1,c85039_g1,c80414_g1,c24399_g1,c65624_g2,c88082_g1,c86227_g1,c92408_g1,c82681_g1,c83364_g1,c67671_g1,c83574_g7,c85395_g1,c91242_g1,c74171_g1,c89117_g1,c88444_g1,c90446_g1,c83239_g1,c83145_g3,c81674_g1,c132215_g1,c63149_g1,c92242_g1,c84581_g1,c84256_g8,c93318_g1,c21375_g1,c88906_g1,c91484_g1,c75899_g1,c80528_g2,c86101_g1,c88624_g1,c87286_g1,c87964_g3,c81074_g1,c83106_g4,c89611_g6,c80006_g…	1382	c94012_g2,c94605_g1,c96783_g1,c87408_g1,c95264_g1,c97338_g1,c81749_g2,c70403_g1,c83573_g1,c79979_g1,c89761_g3,c81777_g2,c96388_g1,c89658_g1,c89690_g1,c88537_g2,c95094_g1,c15302_g1,c89893_g1,c95706_g1,c95609_g2,c82621_g1,c83844_g1,c85207_g1,c62137_g1,c78547_g1,c69972_g1,c89830_g1,c91882_g2,c83817_g1,c98913_g1,c113733_g1,c143255_g1,c95482_g2,c93467_g3,c95842_g2,c96317_g1,c91302_g1,c92023_g2,c99027_…
GO:0034654	nucleobase-containing compound biosynthetic process	biological_process	0.033347	509	c95003_g2,c79043_g1,c83992_g2,c80335_g1,c94619_g1,c86915_g3,c95926_g1,c52592_g1,c85369_g7,c81266_g1,c86078_g1,c88765_g1,c82878_g1,c86406_g1,c87872_g4,c93106_g1,c20497_g1,c89194_g3,c97181_g1,c86885_g1,c83119_g1,c86564_g1,c86508_g1,c88998_g1,c86187_g1,c92683_g1,c86783_g1,c7533_g1,c87338_g1,c87670_g1,c77953_g1,c87157_g2,c96251_g1,c91047_g3,c78716_g1,c68972_g1,c84782_g1,c90165_g1,c93826_g6,c31768_g1,…	718	c55666_g2,c37478_g1,c89636_g1,c47661_g2,c40034_g1,c86023_g1,c93027_g2,c97092_g2,c96902_g1,c132307_g1,c53715_g1,c30244_g1,c92829_g2,c89597_g1,c90207_g1,c94748_g1,c90890_g1,c90638_g1,c95592_g1,c49029_g1,c96799_g2,c61070_g1,c52801_g1,c24988_g1,c24283_g1,c90511_g1,c96627_g1,c86695_g1,c83569_g1,c96779_g1,c94064_g1,c71588_g1,c89730_g2,c158700_g1,c87651_g1,c81728_g1,c84245_g1,c87052_g1,c93618_g1,c53338_…
GO:0015074	DNA integration	biological_process	0.034895	28	c70271_g1,c94464_g2,c62699_g2,c91519_g1,c62348_g1,c75550_g1,c86867_g1,c81694_g1,c77430_g1,c55355_g1,c83562_g2,c70229_g1,c154952_g1,c88444_g1,c74171_g1,c30914_g1,c53788_g1,c62134_g1,c72688_g1,c68886_g2,c94363_g1,c80361_g1,c132981_g1,c84959_g2,c93236_g3,c92918_g1,c74460_g1,c76603_g1	72	c84071_g1,c90736_g3,c79018_g1,c93063_g1,c2329_g1,c96343_g1,c75560_g1,c77487_g1,c91428_g1,c95696_g2,c59512_g1,c71146_g2,c96946_g4,c31045_g1,c97065_g1,c83863_g2,c51327_g1,c75911_g1,c96856_g1,c88583_g2,c68499_g1,c146705_g1,c97507_g1,c86691_g1,c86867_g2,c42330_g1,c30067_g1,c91068_g3,c94318_g1,c125577_g1,c96745_g1,c96195_g1,c96178_g4,c96887_g2,c88312_g1,c89830_g1,c84326_g1,c91384_g3,c7971_g1,c86381_g1…
GO:0005576	extracellular region	cellular_component	0.036147	249	c94991_g1,c81910_g1,c81976_g3,c87584_g1,c55355_g1,c92140_g3,c90356_g1,c95531_g1,c84298_g1,c81525_g1,c132215_g1,c92411_g1,c86304_g1,c86418_g1,c92083_g1,c89073_g1,c82096_g1,c86679_g1,c78472_g1,c94688_g1,c85858_g1,c87280_g4,c81212_g1,c85020_g1,c58308_g1,c68204_g1,c91635_g1,c94181_g2,c82544_g1,c61119_g2,c7153_g1,c95550_g1,c86764_g1,c84608_g1,c145065_g1,c75491_g1,c93589_g2,c86820_g1,c81673_g1,c63419_g…	383	c97440_g1,c85159_g1,c77080_g1,c86077_g2,c93499_g1,c56958_g1,c88730_g1,c92495_g1,c127777_g1,c70380_g1,c83734_g1,c74192_g1,c77105_g1,c8869_g1,c96772_g1,c88845_g1,c83152_g3,c77406_g3,c81827_g1,c44143_g1,c93063_g1,c79018_g1,c51296_g1,c82480_g1,c38329_g1,c90431_g1,c91753_g1,c93044_g3,c79397_g1,c85662_g1,c95913_g1,c97308_g1,c72619_g1,c14346_g1,c83534_g1,c94932_g1,c85619_g1,c68243_g1,c94607_g2,c79228_g1…
GO:2001141	regulation of RNA biosynthetic process	biological_process	0.047105	374	c89176_g1,c84448_g1,c74859_g1,c85303_g1,c85684_g1,c93423_g1,c86764_g1,c70572_g1,c90869_g1,c87219_g1,c94867_g2,c81928_g1,c62115_g1,c92385_g1,c75766_g1,c85698_g1,c90688_g1,c82531_g1,c85714_g2,c93091_g1,c70271_g1,c95171_g3,c80748_g1,c92133_g1,c87869_g1,c85608_g5,c96405_g1,c91304_g2,c92543_g1,c90696_g2,c92938_g2,c85608_g4,c87979_g1,c81322_g1,c80528_g2,c86874_g1,c85937_g1,c91488_g2,c88624_g1,c76502_g2…	572	c91384_g3,c90040_g1,c84891_g1,c82715_g1,c96676_g1,c28481_g1,c96964_g1,c94783_g1,c132138_g1,c94497_g1,c93574_g4,c89937_g1,c72184_g1,c97060_g1,c69659_g2,c72221_g1,c89899_g1,c95851_g1,c89429_g1,c64132_g2,c75560_g1,c79949_g1,c85555_g2,c97102_g1,c134373_g1,c83188_g5,c74732_g1,c92149_g1,c97370_g1,c94934_g1,c96155_g1,c97237_g1,c93575_g1,c84098_g1,c74295_g1,c94622_g1,c79078_g1,c87298_g1,c95690_g2,c96956_…
